# Supplementary material for: Phytochemical-based quality and marker identification of sweet tea (Lithocarpus litseifolius [hance] Chun) from various Jiangxi regions
Source: Food Chem X. 2026 May 30;36:104049. doi: 10.1016/j.fochx.2026.104049 (PMC13233576; doi:10.1016/j.fochx.2026.104049)
Supplement: Supplementary material 2: Quantitative dataset of metabolites [file mmc2.xlsx]

## Sheet: Table S1
Table S1 A quantitative dataset of metabolites in 10 L. litseifolius samples from different geographical origins, as determined by LC-MS/MS analysis.
ID	name	mz	rt	exact_mass	ppm	formula	precursor_type	class	sub_class	KEGG	KEGG_Pathway	CAS	hmdb	library	level	posneg	PTW-01	PTW-02	PTW-03	NC-01	NC-02	NC-03	DJS-01	DJS-02	DJS-03	QG-01	QG-02	QG-03	FGS-01	FGS-02	FGS-03	HKC-01	HKC-02	HKC-03	NF-01	NF-02	NF-03	SKC-01	SKC-02	SKC-03	YLZ-01	YLZ-02	YLZ-03	MYX-01	MYX-02	MYX-03
M203T330	(-)-alpha-Curcumene	203.179	329.5	202.172	3.44524	C15H22	[M+H]+	Prenol lipids	Sesquiterpenoids	C09649		4176-17-4	HMDB0061838	BioDeepDB	2	pos	2.51962e+07	2.42381e+07	2.57736e+07	3.27583e+07	3.74602e+07	2.67739e+07	1.04689e+08	1.08975e+08	9.72299e+07	1.31486e+08	1.317e+08	1.33899e+08	1.65714e+08	1.64212e+08	1.59367e+08	5.14637e+06	4.10553e+06	5.13372e+06	3.63483e+07	3.98762e+07	3.50692e+07	2.0752e+07	1.69451e+07	1.94851e+07	7.88685e+07	8.4345e+07	8.17134e+07	6.54727e+06	9.25829e+06	8.01766e+06
M153T236	(-)-cis-Carveol	153.127	236.3	152.12	3.76159	C10H16O	[M+H]+	Prenol lipids	Monoterpenoids	C11395	Metabolism of terpenoids and polyketides	2102-59-2	HMDB0036082	BioDeepDB	2	pos	2.92174e+07	3.19838e+07	3.02067e+07	2.49519e+07	2.61633e+07	4.20074e+07	4.96801e+07	4.56775e+07	4.48916e+07	4.67628e+07	4.69571e+07	4.45681e+07	2.81026e+06	3.11116e+06	3.20598e+06	1.53505e+07	1.90446e+07	4.00211e+06	1.36942e+06	1.47059e+06	1.62008e+06	2.60642e+07	2.64172e+07	2.75039e+07	1.72676e+06	966555	1.73808e+06	1.8992e+07	1.90714e+07	1.9704e+07
M211T256	(-)-Jasmonic acid	211.132	255.8	210.126	5.56998	C12H18O3	[M+H]+	Fatty Acyls	Lineolic acids and derivatives	C08491	Lipid metabolism; Signal transduction; Chemical structure transformation maps; Global and overview maps	c("6894-38-8", "59366-47-1")	HMDB0032797	mzCloud	2	pos	4.34452e+07	3.87292e+07	4.49411e+07	4.49131e+07	4.07604e+07	4.72854e+07	4.09561e+07	4.16022e+07	3.86239e+07	4.54751e+07	4.33625e+07	3.83498e+07	3.99988e+07	4.35498e+07	5.56945e+07	4.25593e+07	4.22538e+07	4.48991e+07	4.26928e+07	4.00418e+07	4.06517e+07	4.55817e+07	4.38898e+07	4.43669e+07	4.51966e+07	4.00411e+07	3.78799e+07	4.12748e+07	4.61133e+07	4.49592e+07
M221T70	(-)-threo-Iso(homo)2-citrate	221.065	70.1	220.058	1.2485	C8H12O7	[M+H]+	Carboxylic acids and derivatives	Alcohols and polyols	C16597	Energy metabolism; Global and overview maps			MetaDNA	2	pos	1.3269e+07	1.30125e+07	1.3582e+07	9.81268e+06	8.02035e+06	8.753e+06	2.94131e+07	3.28922e+07	3.22729e+07	1.98517e+07	1.99394e+07	1.74326e+07	1.67115e+07	1.11806e+07	1.42013e+07	1.24964e+07	1.48263e+07	1.49045e+07	2.08947e+07	1.68479e+07	2.22824e+07	1.33444e+07	1.39465e+07	1.3174e+07	4.06813e+07	3.7158e+07	3.25334e+07	1.61237e+07	1.39904e+07	1.25874e+07
M289T319	(+)-Gallocatechin	289.071	319.2	306.074	13.9553	C15H14O7	[M+H-H2O]+	Flavonoids	Flavans	C12127	Biosynthesis of other secondary metabolites; Global and overview maps	970-73-0	HMDB0038365	MetaDNA	2	pos	6.86448e+07	6.57792e+07	6.78368e+07	6.95676e+07	7.14304e+07	7.2341e+07	6.92077e+07	5.76733e+07	6.87048e+07	6.32588e+07	6.95888e+06	5.05684e+07	7.81061e+07	5.53973e+07	7.32665e+07	7.07203e+07	7.19091e+07	7.86271e+07	6.94838e+07	6.74154e+07	7.11004e+07	7.16452e+07	7.10323e+07	7.21484e+07	7.18463e+07	6.41225e+07	6.47579e+07	7.30996e+07	7.36209e+07	7.90681e+07
M359T339	(+)-Pinoresinol	359.148	339.5	358.142	2.16066	C20H22O6	[M+H]+	Benzene and substituted derivatives	1-hydroxy-2-unsubstituted benzenoids	C05366	Chemical structure transformation maps; Biosynthesis of other secondary metabolites; Global and overview maps	487-36-5		MetaDNA	2	pos	9.84599e+06	1.1206e+07	3.1114e+06	846538	791524	1.88811e+06	2.25021e+07	2.33151e+07	2.66349e+07	2.78365e+06	2.58895e+06	9.07965e+06	3.65855e+06	1.01242e+07	1.49719e+07	420152	415539	335123	1.3332e+07	1.39152e+07	1.42714e+07	918255	922812	939681	1.1479e+07	9.77701e+06	1.45664e+07	771578	1.40549e+06	2.02423e+06
M364T107	(10S)-Juvenile hormone III diol phosphate	364.158	106.6	364.165	19.2221	C16H29O7P	[M]+	Prenol lipids	sesquiterpenes	C16507	Metabolism of terpenoids and polyketides			MetaDNA	2	pos	1.20556e+07	1.63808e+07	1.20637e+07	1.88481e+07	1.25606e+07	1.66179e+07	9.88915e+07	9.43528e+07	1.05347e+08	1.09004e+07	1.12015e+07	8.55372e+07	1.1147e+07	1.37768e+07	8.52473e+06	1.19784e+07	4.47761e+07	1.15603e+07	7.82082e+07	8.64401e+07	7.32792e+07	6.20025e+07	7.48459e+07	5.13504e+07	6.95393e+07	7.05234e+07	6.04004e+07	6.67158e+07	7.49745e+07	5.82296e+07
M353T377	(13E)-11a-Hydroxy-9,15-dioxoprost-13-enoic acid	353.228	376.8	352.225	2.68372	C20H32O5	[M+H]+	Fatty Acyls	Eicosanoids	C04654		22973-19-9	HMDB0001320	BioDeepDB	2	pos	3.35012e+06	1.43509e+07	9.62284e+06	1.03945e+07	3.04982e+06	7.43672e+06	2.2013e+07	2.27804e+07	2.06483e+07	2.27149e+07	2.19721e+07	2.47914e+07	1.96309e+06	2.09925e+06	2.20324e+06	1.49699e+07	1.4753e+07	1.64045e+07	1.10145e+07	1.34997e+07	1.22506e+07	2.12816e+07	8.55415e+06	2.1632e+07	2.19733e+07	2.28226e+07	2.33628e+07	1.17963e+07	1.06905e+07	1.14051e+07
M373T276	(1'S)-Averantin	373.163	276.2	372.121	4.09132	C20H20O7	[M+H]+			C20499	Biosynthesis of other secondary metabolites; Global and overview maps			BioDeepDB	2	pos	3.77924e+06	3.93615e+06	3.34365e+06	172570	194722	141973	1.47631e+07	1.73265e+07	1.62423e+07	3.10944e+06	2.72295e+06	2.1709e+06	7.24647e+06	6.88187e+06	7.12516e+06	541141	158537	543640	6.39914e+06	6.04984e+06	6.67146e+06	80738.4	101069	84198.9	435397	464207	329152	1.73897e+06	1.34583e+06	1.69676e+06
M441T645_1	(24R)-24-Methylcycloarta-25-en-3-beta-ol	441.369	645.1	440.402	8.11855	C31H52O	[M+H]+	Steroids and steroid derivatives		C11513				BioDeepDB	2	pos	6.00765e+09	5.95241e+09	5.81796e+09	4.64794e+09	3.86425e+09	5.58814e+09	1.6069e+09	2.78592e+09	2.1093e+09	9.04142e+09	4.44047e+09	1.19561e+10	2.63924e+09	2.17818e+09	2.79305e+09	5.3007e+09	4.16987e+09	5.33077e+09	6.28586e+09	2.96865e+09	5.83411e+09	4.69932e+09	5.22515e+09	6.58002e+09	4.03827e+09	6.78608e+09	6.14162e+09	6.88646e+09	4.8115e+09	9.4031e+09
M429T676	(24R,24(1)R)-Fucosterol epoxide	429.368	675.7	428.365	11.5891	C29H48O2	[M+H]+	Steroids and steroid derivatives		C03910				BioDeepDB	2	pos	3.34857e+07	2.41972e+07	3.10216e+07	1.32968e+07	1.23716e+07	1.22407e+07	1.30594e+07	1.11839e+07	1.59117e+07	1.3608e+07	1.62962e+07	9.86073e+06	1.93227e+07	2.36432e+07	1.5854e+07	2.04728e+07	2.2425e+07	3.00808e+07	3.29309e+07	3.19625e+07	3.33087e+07	2.16927e+07	3.4568e+07	2.41078e+07	2.89131e+07	4.53654e+07	2.91343e+07	2.34529e+07	3.12472e+07	2.51361e+07
M130T53	(2E)-Decenoyl-ACP	130.086	52.9	129.079	4.42785	C6H11NO2	[M+H]+	Carboxylic acids and derivatives	Amino acids, peptides, and analogues	C03969		52-52-8	HMDB0062225	BioDeepDB	2	pos	2.55822e+08	2.56485e+08	2.53202e+08	4.57396e+08	4.63024e+08	4.54447e+08	3.86941e+08	3.57843e+08	3.70837e+08	1.82915e+08	1.70382e+08	2.12566e+08	2.23413e+08	2.3685e+08	3.18143e+08	3.57162e+08	3.40917e+08	3.57676e+08	4.91208e+07	4.57179e+07	4.54642e+07	1.50548e+08	1.4679e+08	1.49424e+08	4.40305e+07	5.99283e+07	6.10902e+07	2.74504e+08	2.73297e+08	2.8609e+08
M255T344	(2S)-Liquiritigenin	255.072	343.5	256.074	22.2525	C15H12O4	[M-H]-	Flavonoids	Flavans	C09762	Chemical structure transformation maps; Biosynthesis of other secondary metabolites; Global and overview maps	578-86-9	HMDB0029519	MoNA	2	neg	3.33676e+07	7.12662e+07	1.59893e+07	4.00868e+07	1.39708e+07	3.45378e+07	2.52195e+07	4.4906e+07	4.73388e+07	1.73816e+07	1.5287e+07	1.82922e+07	1.36002e+07	1.34948e+07	7.43984e+07	5.6379e+07	1.25216e+07	9.83202e+07	5.7655e+07	1.3259e+07	1.75132e+07	3.15431e+07	9.93493e+06	1.36901e+07	1.37126e+07	5.34363e+07	1.24447e+07	5.02111e+07	1.34361e+07	1.90145e+07
M174T51_2	(2S,5S)-trans-Carboxymethylproline	174.087	51.2	173.069	4.04385	C7H11NO4	[M+H]+			C17366	Biosynthesis of other secondary metabolites; Global and overview maps			BioDeepDB	2	pos	2.54284e+07	2.49892e+07	2.40446e+07	1.42993e+07	1.40191e+07	1.40431e+07	2.79063e+07	2.75995e+07	2.7718e+07	2.27807e+07	2.30178e+07	2.27842e+07	1.54846e+07	1.57395e+07	2.59934e+07	1.83412e+07	1.7284e+07	1.81964e+07	2.32615e+07	2.34733e+07	2.15211e+07	1.70554e+07	1.58376e+07	1.72503e+07	2.38934e+07	2.31782e+07	2.32053e+07	1.83303e+07	1.8935e+07	2.00665e+07
M205T414	(3E,6E)-alpha-Farnesene	205.195	413.7	204.188	2.31975	C15H24	[M+H]+	Prenol lipids	Sesquiterpenoids	C09665	Global and overview maps; Metabolism of terpenoids and polyketides	502-61-4	HMDB0036066	BioDeepDB	2	pos	1.02794e+07	7.26934e+06	1.43385e+07	7.34567e+06	2.64049e+06	7.06158e+06	7.09345e+06	8.30844e+06	8.88483e+06	9.82316e+06	8.79922e+06	2.50521e+06	1.04545e+07	1.26923e+07	4.12228e+06	1.05441e+07	1.16561e+07	3.47481e+06	9.94328e+06	1.04536e+07	4.12352e+06	8.9467e+06	1.60597e+06	5.22329e+06	1.05563e+07	1.12716e+07	1.01322e+07	5.87455e+06	3.65029e+06	1.25821e+07
M146T67_2	(3S)-3,6-Diaminohexanoate	146.092	67.2	146.106	4.73653	C6H14N2O2	[M]+	Carboxylic acids and derivatives	Amino acids, peptides, and analogues	C01142	Amino acid metabolism; Global and overview maps	4299-56-3	HMDB0012114	BioDeepDB	2	pos	9.48099e+07	9.3303e+07	9.15909e+07	1.11017e+08	9.51309e+07	9.62002e+07	1.90809e+08	1.92874e+08	1.95969e+08	1.19158e+08	1.26294e+08	1.29288e+08	6.89479e+07	6.03643e+07	1.19404e+08	9.23283e+07	8.15646e+07	1.04054e+08	6.85085e+07	6.36628e+07	8.14846e+07	9.84245e+07	9.43132e+07	9.09458e+07	1.00227e+08	8.46089e+07	8.31272e+07	6.88396e+07	6.10738e+07	6.82756e+07
M357T549_1	(4Z,7Z,10Z,13Z,16Z,19Z)-Docosahexaenoic acid ethyl ester	357.275	548.6	356.272	11.4086	C24H36O2	[M+H]+			C16185		81926-94-5		mzCloud	2	pos	1.65793e+09	1.06026e+09	5.1398e+09	1.85319e+09	2.03077e+09	1.87863e+09	9.62194e+08	9.56388e+08	8.74668e+08	1.32409e+09	1.2234e+09	1.35901e+09	6.97087e+08	8.03516e+08	7.72276e+08	3.79749e+08	4.19962e+09	3.18444e+08	1.29219e+09	1.20801e+09	1.48402e+09	3.75044e+08	4.86742e+08	4.88536e+08	1.89181e+09	1.94084e+09	1.78092e+09	7.17855e+08	7.69904e+08	6.54582e+08
M281T681	(6Z)-Octadecenoic acid	281.248	681.3	282.256	0.0097223	C18H34O2	[M-H]-	Fatty Acids		C08363		593-39-5		BioDeepDB	2	neg	4.53966e+07	4.71467e+07	4.72117e+07	2.14727e+07	2.13827e+07	2.10772e+07	6.05821e+07	6.24158e+07	6.13616e+07	4.34317e+07	4.52568e+07	4.65241e+07	5.14463e+06	5.0846e+06	5.44084e+06	2.1972e+07	2.31603e+07	2.11755e+07	1.34205e+06	1.64237e+06	1.62423e+06	2.77915e+07	2.71115e+07	2.85668e+07	3.86398e+06	3.34372e+06	3.3439e+06	1.57032e+07	1.73581e+07	1.3621e+07
M282T640	(9E)-Octadecenoic acid	282.277	640.2	282.256	1.68629	C18H34O2	[M-H2O+NH4]+	Fatty Acids		C01712		112-79-8		BioDeepDB	2	pos	6.95839e+07	7.83259e+07	7.64634e+07	9.43763e+07	9.98139e+07	8.03404e+07	3.69153e+07	4.81756e+07	4.03149e+07	5.34605e+07	5.09688e+07	5.32083e+07	7.72985e+07	9.29692e+07	7.34119e+07	7.19696e+07	4.96123e+07	7.94257e+07	9.62502e+07	6.46001e+07	1.08067e+08	1.50112e+08	7.07907e+07	5.96731e+07	5.80564e+07	2.30631e+07	6.58306e+07	6.69991e+07	7.77621e+07	7.26888e+07
M279T407	(9Z,11E,13E)-Octadecatrienoic acid	279.23	407.4	278.225	6.00222	C18H30O2	[M+H]+	Fatty Acyls	Lineolic acids and derivatives	C08315		506-23-0		mzCloud	2	pos	1.32661e+07	1.27024e+07	1.66105e+07	8.07845e+06	8.2718e+06	8.08961e+06	1.81282e+07	9.36414e+06	9.53378e+06	8.63907e+06	1.56589e+07	1.94309e+07	9.15117e+06	9.43312e+06	8.80714e+06	4.58984e+06	1.0061e+07	8.04973e+06	1.26353e+07	1.41577e+07	8.68938e+06	8.05675e+06	8.15322e+06	1.17812e+07	1.76829e+07	1.54217e+07	2.29614e+07	1.08349e+07	1.35593e+07	1.47125e+07
M279T533	(9Z,12Z,15Z)-Octadecatrienoic acid	279.23	533.2	278.225	6.00222	C18H30O2	[M+H]+	Fatty Acyls	Lineolic acids and derivatives	C06427	Lipid metabolism; Chemical structure transformation maps; Global and overview maps	463-40-1	HMDB0001388	mzCloud	2	pos	3.57225e+07	3.50312e+07	3.53602e+07	2.53126e+07	2.79828e+07	2.67747e+07	3.02316e+07	2.94953e+07	2.73821e+07	3.24723e+07	3.21534e+07	2.83057e+07	1.25454e+07	1.10412e+07	1.26192e+07	1.56611e+07	1.64014e+07	1.64466e+07	1.31792e+07	1.3233e+07	1.13703e+07	3.60268e+07	3.7373e+07	3.68379e+07	4.36663e+07	3.84572e+07	4.07728e+07	1.99364e+07	2.22916e+07	2.2688e+07
M151T71	(R)-4-Hydroxymandelate	151.039	70.8	168.042	25.3842	C8H8O4	[M+H-H2O]+			C05343	Global and overview maps			BioDeepDB	2	pos	4.13794e+07	3.62825e+07	4.71911e+07	6.72345e+07	4.00883e+07	4.50257e+07	1.73055e+07	1.84848e+07	5.13981e+06	6.7428e+07	7.2212e+07	7.27999e+07	5.76604e+07	7.66965e+07	4.13841e+07	4.49098e+07	4.94787e+07	5.59244e+07	3.47237e+07	4.96321e+07	5.09305e+07	3.63039e+07	3.46643e+07	4.2759e+07	5.92585e+07	4.36447e+07	3.7272e+07	7.89707e+07	7.58335e+07	3.73958e+07
M135T286	(R)-mandelic Acid	135.043	285.6	152.047	4.3679	C8H8O3	[M+H-H2O]+	Benzene and substituted derivatives	_	C01983	Xenobiotics biodegradation and metabolism; Global and overview maps	611-71-2	HMDB0062635	BioDeepDB	2	pos	1.46341e+07	1.80971e+07	1.84969e+07	2.35389e+07	2.30429e+07	3.03259e+07	1.50335e+07	1.44959e+07	1.06736e+07	1.15616e+07	1.17663e+07	1.12028e+07	1.59247e+07	1.54206e+07	2.59643e+06	2.82372e+07	2.26699e+07	2.90202e+07	2.90023e+06	3.29635e+06	1.02495e+06	1.63968e+07	1.58179e+07	1.55614e+07	3.80994e+06	6.0897e+06	5.7598e+06	3.62336e+07	3.59871e+07	5.0993e+07
M409T621	(S)-2,3-Epoxysqualene	409.38	620.9	426.386	1.79296	C30H50O	[M+H-H2O]+	Prenol lipids	Triterpenoids	C01054	Lipid metabolism; Chemical structure transformation maps; Global and overview maps; Metabolism of terpenoids and polyketides	54910-48-4/7200-26-2	HMDB0001188	BioDeepDB	2	pos	3.46725e+07	3.12527e+07	2.3137e+07	1.87495e+07	2.43416e+07	2.06259e+07	2.42481e+07	2.76518e+07	3.12012e+07	3.0386e+07	2.38341e+07	3.12827e+07	2.16634e+07	2.33307e+07	1.78216e+07	4.32162e+06	4.59803e+06	3.2348e+07	1.66117e+07	1.46592e+07	1.98493e+07	1.80799e+07	2.28939e+07	1.89868e+07	2.39573e+07	1.22338e+07	2.44792e+07	2.05993e+07	2.65217e+07	3.09339e+07
M149T349	(S)-2-Methylmalate	149.059	348.8	148.037	9.53835	C5H8O5	[M+H]+	dicarboxylic acid dianion		C02614	Carbohydrate metabolism; Global and overview maps	6236-09-5		BioDeepDB	2	pos	2.08037e+07	1.9297e+07	2.05975e+07	2.02607e+07	2.08587e+07	2.3381e+07	2.0135e+07	2.46369e+07	2.06449e+07	1.94145e+07	1.96537e+07	1.85847e+07	2.15379e+07	1.96479e+07	2.75978e+07	1.99524e+07	1.9343e+07	1.95483e+07	1.96354e+07	1.90798e+07	1.88134e+07	1.80627e+07	1.80392e+07	1.88579e+07	1.771e+07	1.89197e+07	1.87584e+07	2.23797e+07	2.2438e+07	1.9373e+07
M119T226	(S)-2-Phenyloxirane	119.05	225.9	120.058	1.88156	C8H8O	[M-H]-			C20782	Xenobiotics biodegradation and metabolism; Global and overview maps	20780-54-5		MetaDNA	2	neg	3.15076e+06	9.54298e+06	8.7705e+06	8.4418e+06	6.90805e+06	2.36806e+06	7.41538e+06	7.64682e+06	1.08057e+07	7.36595e+06	6.56208e+06	1.11129e+07	8.51891e+06	6.30744e+06	8.06435e+06	1.95676e+06	9.97602e+06	7.86895e+06	7.66677e+06	7.6372e+06	4.79809e+06	5.22995e+06	6.23933e+06	1.03192e+07	6.81921e+06	4.21386e+06	6.20135e+06	4.89636e+06	5.62676e+06	3.73988e+06
M298T122_2	(S)-3-Hydroxy-N-methylcoclaurine	298.148	121.8	315.147	26.6117	C18H21NO4	[M+H-H2O]+	Azacyclic compounds	1-hydroxy-2-unsubstituted benzenoids	C05202	Chemical structure transformation maps; Biosynthesis of other secondary metabolites; Global and overview maps		HMDB0006921	MetaDNA	2	pos	4.35326e+06	5.15557e+06	5.67688e+06	4.27564e+06	4.32173e+06	4.03242e+06	3.7628e+06	3.80601e+06	3.88875e+06	6.86611e+06	7.07466e+06	7.15238e+06	9.83712e+06	9.17361e+06	8.15386e+06	5.76901e+06	5.54669e+06	5.50275e+06	1.06821e+07	1.30888e+07	1.37657e+07	1.39599e+07	1.37445e+07	1.29093e+07	1.738e+07	1.72446e+07	1.62482e+07	5.38457e+06	5.3942e+06	4.70861e+06
M131T118	(S)-3-Methyl-2-oxopentanoic acid	131.07	117.8	130.063	4.39461	C6H10O3	[M+H]+			C00671	Amino acid metabolism; Biosynthesis of other secondary metabolites; Global and overview maps			BioDeepDB	2	pos	8.0037e+06	9.01267e+06	9.07874e+06	1.41069e+07	1.37827e+07	1.3785e+07	3.9661e+06	4.45021e+06	4.00311e+06	1.11294e+07	1.07191e+07	1.09873e+07	1.09854e+07	1.07473e+07	9.40859e+06	1.12447e+07	9.16056e+06	9.22336e+06	7.05435e+06	7.03143e+06	6.38304e+06	8.6056e+06	7.6518e+06	7.69325e+06	7.43785e+06	7.30241e+06	7.45615e+06	6.75723e+06	5.94997e+06	6.1965e+06
M263T262	(S)-Abscisic acid	263.128	261.7	264.136	3.42039	C15H20O4	[M-H]-	Prenol lipids	Sesquiterpenoids	C06082	Chemical structure transformation maps; Signal transduction; Global and overview maps; Metabolism of terpenoids and polyketides	21293-29-8	HMDB0035140	BioDeepDB	2	neg	1.58832e+07	5.42483e+07	8.76381e+07	1.2383e+07	1.17139e+07	1.01896e+07	6.51876e+07	6.54366e+07	5.535e+07	1.4666e+07	2.86344e+07	8.96621e+07	2.56117e+07	2.20852e+07	3.36313e+07	3.12881e+07	9.79193e+06	2.05765e+07	2.19557e+07	4.14256e+07	2.74994e+07	4.45125e+07	2.66037e+07	2.70213e+07	5.566e+07	6.90818e+06	3.36675e+07	8.11274e+06	4.03703e+07	3.81927e+06
M340T253	(S)-Canadine	340.159	252.9	339.147	12.7117	C20H21NO4	[M+H]+	organic heterotetracyclic compound		C03329	Biosynthesis of other secondary metabolites; Global and overview maps	5096-57-1		BioDeepDB	2	pos	4.5012e+06	4.29686e+06	4.90925e+06	1.67927e+06	2.03078e+06	1.83506e+06	1.79263e+06	1.65158e+06	2.32776e+06	2.08079e+06	2.08196e+06	1.76546e+06	3.17656e+06	2.87935e+06	3.27582e+06	2.08832e+06	1.98751e+06	2.1881e+06	1.40058e+06	1.9067e+06	1.85922e+06	105690	68212.5	190842	2.24904e+06	1.69654e+06	2.08061e+06	1.13238e+06	1.31382e+06	1.21134e+06
M312T235	(S)-Norlaudanine	312.163	235.5	329.163	24.7755	C19H23NO4	[M+H-H2O]+			C21630	Biosynthesis of other secondary metabolites; Global and overview maps			BioDeepDB	2	pos	5.85813e+06	5.70285e+06	5.73991e+06	5.02157e+06	4.97135e+06	5.40953e+06	5.34596e+06	5.33154e+06	5.2755e+06	7.31447e+06	6.39198e+06	7.38689e+06	7.92675e+06	6.73984e+06	4.62943e+06	5.49083e+06	6.52053e+06	5.67387e+06	6.7269e+06	6.68421e+06	5.95539e+06	5.6431e+06	6.37098e+06	5.73745e+06	6.28912e+06	6.435e+06	6.63206e+06	6.42694e+06	5.62407e+06	6.18902e+06
M179T282	(Z)-4-Hydroxy-6-dodecenoic acid lactone	179.069	282.2	178.048	5.27535	C6H10O6	[M+H]+	Lactones	Gamma butyrolactones	C03107		18679-18-0 / 1198-69-2	HMDB0032331	BioDeepDB	2	pos	7.05797e+07	7.04818e+07	1.34112e+08	4.62083e+07	4.71247e+07	4.59048e+07	7.96291e+07	7.48116e+07	7.24543e+07	7.16225e+07	6.91116e+07	7.91846e+07	6.62814e+07	9.27619e+07	7.13288e+07	3.90205e+07	3.90188e+07	3.75975e+07	8.44233e+07	1.38604e+08	1.29997e+08	4.49619e+07	4.40579e+07	4.54788e+07	7.76757e+07	8.0787e+07	8.04385e+07	5.17352e+07	5.30705e+07	5.23309e+07
M127T85	1,2,3-Trihydroxybenzene	127.038	85	126.032	3.7469	C6H6O3	[M+H]+	Phenols	Benzenetriols and derivatives	C01108	Xenobiotics biodegradation and metabolism; Global and overview maps; Target-based classification: Enzymes	87-66-1	HMDB0013674	mzCloud	2	pos	1.27241e+09	1.24496e+09	8.92029e+08	6.10416e+08	1.0915e+09	5.1261e+08	1.81556e+09	1.81383e+09	1.5453e+09	1.61399e+08	6.06375e+08	9.41518e+08	8.07686e+08	1.66171e+08	1.19249e+08	4.76883e+08	3.9065e+08	4.07746e+08	1.20337e+08	9.27264e+07	7.32812e+08	1.07751e+09	1.18272e+09	9.49802e+08	1.10835e+09	1.14039e+09	1.29543e+09	6.77341e+08	3.96557e+08	5.9749e+08
M109T349	1,2-Benzoquinone	109.028	349.4	108.021	6.20022	C6H4O2	[M+H]+	Organooxygen compounds	Carbonyl compounds	C02351		583-63-1	HMDB0012133	MetaDNA	2	pos	1.86297e+08	1.81275e+08	1.63967e+08	2.92451e+08	2.80723e+08	2.72595e+08	2.28798e+08	1.82383e+08	1.56704e+08	3.96402e+07	3.98537e+07	4.15884e+07	4.25157e+07	1.56201e+08	9.91887e+07	1.33057e+08	3.05254e+07	1.21573e+08	1.02362e+08	1.26948e+08	1.52497e+08	2.84613e+07	8.95729e+07	2.80068e+07	1.74076e+08	3.14167e+07	1.28542e+08	1.28747e+08	1.59865e+08	8.45083e+07
M153T281	1,2-Epoxy-p-menth-8-ene	153.127	280.7	152.12	3.76159	C10H16O	[M+H]+	Oxepanes		C07271	Metabolism of terpenoids and polyketides	1195-92-2	HMDB0035158	BioDeepDB	2	pos	4.10726e+07	4.0197e+07	4.29195e+07	3.78906e+07	3.80682e+07	3.72508e+07	3.69719e+07	3.67363e+07	3.66806e+07	4.67244e+07	4.54137e+07	4.62613e+07	4.45875e+07	4.49522e+07	3.79558e+07	4.01051e+07	4.02672e+07	3.81314e+07	4.15641e+07	4.10644e+07	4.21458e+07	4.1184e+07	4.02627e+07	3.838e+07	4.09807e+07	4.09737e+07	4.08095e+07	4.11903e+07	4.09617e+07	4.22563e+07
M293T385	10-OPDA	293.21	384.8	292.204	4.69287	C18H28O3	[M+H]+	Carboxylic acids and derivatives	Carbonyl compounds	C16325	Lipid metabolism; Global and overview maps			MetaDNA	2	pos	5.63449e+06	5.66484e+06	5.34515e+06	3.62823e+06	3.16348e+06	2.63268e+06	3.32992e+06	2.6214e+06	3.68087e+06	3.70841e+06	3.69162e+06	2.96151e+06	4.14497e+06	4.75853e+06	5.79854e+06	4.71835e+06	5.12439e+06	4.61195e+06	7.19853e+06	7.76167e+06	8.53285e+06	6.47869e+06	5.53735e+06	6.92621e+06	7.35852e+06	7.31768e+06	7.84536e+06	5.03979e+06	5.39645e+06	7.26852e+06
M354T359	11b-PGF2a	354.261	359	354.241	1.19686	C20H34O5	[M-H2O+NH4]+	Fatty Acyls	Eicosanoids	C05959	Lipid metabolism	38432-87-0	HMDB0010199	BioDeepDB	2	pos	2.02781e+07	1.11142e+07	1.39235e+07	6.34036e+06	1.57497e+07	1.06451e+07	1.20049e+07	2.06982e+07	7.52235e+06	1.18718e+07	1.24205e+07	1.28914e+07	1.03426e+07	5.2097e+06	5.09497e+06	2.08187e+07	1.27557e+07	1.80588e+07	6.38118e+06	6.34038e+06	6.43337e+06	3.25855e+07	4.76043e+07	3.69176e+07	1.59069e+07	4.25953e+07	1.58325e+07	2.05369e+07	2.14351e+07	2.05404e+07
M351T364	11-Dehydro-thromboxane B2	351.212	363.6	368.22	0.0968075	C20H32O6	[M+H-H2O]+	Fatty Acyls	Eicosanoids	C05964	Lipid metabolism; Nervous system; Global and overview maps	67910-12-7	HMDB0004242	BioDeepDB	2	pos	7.55084e+06	2.99114e+07	3.5366e+07	2.66357e+07	4.25178e+07	4.46228e+07	1.59669e+07	2.40142e+07	2.60831e+07	5.38249e+06	1.52158e+07	9.51879e+06	1.23871e+07	1.42182e+07	1.81065e+07	2.09479e+07	1.83225e+07	3.58352e+07	9.32914e+06	1.44649e+07	7.02893e+06	2.2658e+07	1.68515e+07	1.59941e+07	5.76609e+06	2.98841e+06	6.8694e+06	1.86165e+07	1.34323e+07	1.29396e+07
M297T371	12,13-DHOME	297.241	371.1	314.246	9.53435	C18H34O4	[M+H-H2O]+	Fatty Acyls	Fatty acids and conjugates	C14829	Lipid metabolism		HMDB0004705	mzCloud	2	pos	4.26456e+07	5.25625e+07	4.49325e+07	2.23097e+07	2.16528e+07	2.29552e+07	6.06963e+07	5.53817e+07	6.17621e+07	2.96804e+07	2.60935e+07	3.14436e+07	8.50241e+07	8.15065e+07	5.37849e+08	3.4757e+07	5.50754e+07	3.9844e+07	8.55987e+07	8.21159e+07	7.72819e+07	2.7373e+07	2.36364e+07	3.31214e+07	1.09072e+08	9.28192e+07	7.84912e+07	5.2548e+07	5.85142e+07	5.73969e+07
M336T690	12-Keto-tetrahydro-leukotriene B4	336.324	689.6	336.23	2.42468	C20H32O4	[M]+	Fatty Acyls	Eicosanoids	C02165	Nervous system; Sensory system; Digestive system; Endocrine system; Lipid metabolism; Signaling molecules and interaction; Structure-based classification; Global and overview maps	71160-24-2	HMDB0002995	BioDeepDB	2	pos	7.99498e+06	2.22253e+06	6.66762e+06	7.52285e+06	4.54402e+06	2.28986e+06	4.93248e+06	7.36679e+06	6.10905e+06	6.63406e+06	3.02398e+06	4.48362e+06	7.517e+06	5.4485e+06	5.4679e+06	1.08491e+07	4.51668e+06	4.26141e+06	4.60795e+06	1.16477e+07	2.48021e+07	1.24672e+07	5.42351e+06	6.79896e+06	2.56143e+06	4.32723e+06	7.53248e+06	1.07392e+07	5.7444e+06	9.64736e+06
M293T491	12-OPDA	293.21	490.6	292.204	3.40524	C18H28O3	[M+H]+	Fatty Acyls		C01226	Lipid metabolism; Global and overview maps	67204-66-4 / 85551-10-6		BioDeepDB	2	pos	6.06583e+07	6.19996e+07	4.84632e+07	5.40082e+07	6.77808e+07	6.9373e+07	8.99758e+06	7.25561e+07	6.94202e+07	6.14164e+07	7.43663e+07	6.48884e+07	6.6794e+07	7.14132e+07	1.49187e+07	6.41388e+07	5.5486e+07	1.57846e+07	2.93316e+07	6.81836e+07	5.25762e+06	4.84874e+07	5.05426e+07	5.73375e+07	3.62596e+07	9.76898e+07	7.5766e+07	3.38558e+07	5.75773e+07	6.11411e+07
M295T396	13(S)-HOT	295.226	396.1	294.219	4.3221	C18H30O3	[M+H]+	Carboxylic acids and derivatives	Alcohols and polyols	C16316	Lipid metabolism	87984-82-5		MetaDNA	2	pos	1.46583e+07	1.81339e+07	8.34593e+06	5.43028e+06	1.18841e+07	1.26581e+07	2.43923e+07	2.67635e+07	2.10403e+07	2.96865e+07	2.67241e+07	2.62273e+07	3.21786e+07	3.8203e+07	4.9734e+07	2.35405e+07	2.16559e+07	2.09759e+07	2.40766e+07	2.56357e+07	2.23455e+07	8.00484e+06	4.50521e+06	7.05961e+06	2.24133e+07	1.11594e+07	2.75652e+07	1.83635e+07	1.81831e+07	1.82635e+07
M293T449	13(S)-HpOTrE	293.21	449.5	310.214	8.95111	C18H30O4	[M+H-H2O]+			C04785	Lipid metabolism; Global and overview maps	67597-26-6		BioDeepDB	2	pos	2.9496e+07	2.546e+07	8.77827e+07	6.22168e+07	2.15059e+07	2.17214e+07	3.64703e+07	3.13897e+07	3.02921e+07	4.39754e+07	4.45291e+07	7.3288e+07	3.76932e+07	2.12008e+07	1.02589e+07	1.6587e+07	1.79502e+07	1.83162e+07	3.02106e+07	3.18961e+07	3.43485e+07	1.36375e+08	1.35111e+08	3.69884e+07	4.24347e+07	4.20728e+07	9.70211e+07	1.77984e+07	1.74858e+07	1.76799e+07
M293T514	13-L-Hydroperoxylinoleic acid	293.211	514.4	312.23	1.05726	C18H32O4	[M-H2O-H]-	Fatty Acyls	Lineolic acids and derivatives	C04717	Lipid metabolism; Global and overview maps	33964-75-9	HMDB0003871	BioDeepDB	2	neg	3.17146e+08	3.72681e+08	3.62559e+08	1.39788e+08	1.37543e+08	1.49899e+08	1.96125e+08	2.09641e+08	1.78741e+08	5.29507e+08	4.8448e+08	5.88399e+08	4.42645e+08	3.92895e+08	4.1601e+08	1.95148e+08	1.87693e+08	1.4824e+08	3.24688e+08	2.35055e+08	2.67272e+08	7.58572e+07	6.26387e+07	7.74533e+07	1.32432e+08	1.73791e+08	1.71905e+08	1.89098e+08	1.75868e+08	1.41552e+08
M279T512	13S-hydroxyoctadecadienoic acid	279.23	511.9	296.235	7.8788	C18H32O3	[M+H-H2O]+	Fatty Acyls	Lineolic acids and derivatives	C14762	Lipid metabolism; Endocrine system	5204-88-6/29623-28-7	HMDB0004667	BioDeepDB	2	pos	1.03196e+08	8.32583e+07	9.02822e+07	2.07391e+07	3.85289e+07	3.27288e+07	1.13233e+08	5.79936e+07	6.84242e+07	5.48061e+07	6.82503e+07	6.35522e+07	6.57122e+07	5.19932e+07	6.02201e+07	1.69491e+07	1.87641e+07	2.025e+07	2.28023e+07	1.68624e+07	2.65777e+07	9.23188e+07	3.18331e+07	3.16897e+07	1.12023e+08	2.03904e+07	2.01873e+07	4.26684e+07	7.09982e+07	5.61269e+07
M255T501	16-Hydroxy hexadecanoic acid	255.231	501.2	272.235	11.1037	C16H32O3	[M+H-H2O]+	Fatty Acyls	Fatty acids and conjugates	C18218	Lipid metabolism; Global and overview maps	506-13-8	HMDB0006294	BioDeepDB	2	pos	2.763e+06	5.05348e+06	1.00847e+07	1.68665e+07	1.36772e+07	1.75177e+07	5.04932e+06	1.04192e+07	5.34026e+06	4.13181e+06	6.48247e+06	4.02176e+06	5.7606e+06	6.83141e+06	9.8581e+06	2.3507e+07	2.0641e+07	2.95615e+07	1.81204e+07	1.58266e+07	1.37231e+07	1.48879e+07	1.56678e+07	1.44177e+07	8.5038e+06	8.87911e+06	7.40528e+06	3.60013e+06	1.43883e+06	1.38333e+06
M253T388	16-Oxopalmitate	253.215	387.6	270.219	10.4022	C16H30O3	[M+H-H2O]+	fatty acid		C19614	Lipid metabolism; Global and overview maps			BioDeepDB	2	pos	1.76837e+07	3.92395e+07	1.4364e+07	9.23386e+07	1.04049e+08	8.53954e+07	4.31378e+07	1.15979e+07	5.47897e+07	1.09186e+07	4.69305e+07	8.38044e+06	5.20965e+07	4.96808e+07	1.0006e+06	9.14662e+07	6.43857e+07	6.90324e+07	9.47055e+06	6.92179e+06	8.89461e+06	5.16594e+07	4.40547e+07	4.78932e+07	7.7616e+06	6.77223e+06	1.25484e+07	1.19545e+08	1.12265e+08	9.98995e+07
M102T48	1-Aminocyclopropanecarboxylic acid	102.055	48.3	101.048	2.70443	C4H7NO2	[M+H]+	Carboxylic acids and derivatives	Amino acids, peptides, and analogues	C01234	Chemical structure transformation maps; Amino acid metabolism; Global and overview maps	22059-21-8	HMDB0036458	BioDeepDB	2	pos	5.28566e+07	5.02291e+07	5.40889e+07	5.25472e+07	5.23554e+07	5.68129e+07	5.46749e+07	5.25689e+07	5.13274e+07	5.08632e+07	5.45327e+07	5.24561e+07	5.59738e+07	5.51641e+07	3.37311e+07	4.97979e+07	5.47398e+07	5.17399e+07	5.38996e+07	4.6501e+07	5.31665e+07	5.05967e+07	5.3646e+07	5.44633e+07	4.90908e+07	5.39899e+07	5.25702e+07	5.23397e+07	5.24777e+07	5.04615e+07
M243T199	1-Hexadecanol	243.181	198.7	242.261	5.17223	C16H34O	[M+H]+	Fatty Acyls	Fatty alcohols	C00823	Lipid metabolism	36653-82-4	HMDB0003424	BioDeepDB	2	pos	2.9077e+07	2.78175e+07	3.84096e+07	4.80334e+07	3.78336e+07	1.22169e+08	3.39116e+08	2.47753e+08	4.1366e+08	1.69166e+08	1.82492e+08	5.77565e+07	1.8652e+08	1.76067e+08	2.14181e+07	1.64277e+08	6.03653e+07	5.66815e+07	2.76916e+08	2.04389e+08	2.17793e+08	4.28519e+07	4.72802e+07	3.20005e+07	2.65417e+08	2.90331e+08	2.93491e+08	4.9079e+07	1.4449e+08	1.56544e+08
M736T683_2	1-Hexadecylthio-2-hexadecanoylamino-1,2-dideoxy-sn-glycero-3-phosphocholine	735.594	683.3	735.584	13.5945	C40H84N2O5PS	[M]+			C04873		116457-99-9		BioDeepDB	2	pos	2.69848e+07	2.73176e+07	2.36922e+07	7.8393e+06	9.39839e+06	7.65838e+06	1.69821e+07	2.30422e+07	8.53135e+06	9.88353e+06	1.47694e+07	1.21652e+07	2.93442e+06	3.95689e+06	1.00582e+06	6.02716e+06	5.08952e+06	4.66027e+06	128880	292869	46259.5	1.83505e+06	990031	1.91417e+06	1.99971e+06	2.43453e+06	1.37013e+06	1.43854e+06	1.19225e+06	1.06272e+06
M503T48_2	1-Kestose	503.168	47.5	504.169	11.7257	C18H32O16	[M-H]-	Organooxygen compounds	Carbohydrates and carbohydrate conjugates	C03661		470-69-9	HMDB0011729	BioDeepDB	2	neg	1.25688e+07	4.20419e+07	1.25455e+07	2.41356e+07	3.56725e+07	1.12324e+07	2.42389e+07	1.0647e+07	1.11233e+07	1.10727e+07	1.09674e+07	1.13274e+07	2.07068e+07	1.04779e+07	2.17362e+07	1.34316e+07	1.25804e+07	6.3034e+06	6.88745e+06	4.2207e+06	4.45212e+06	4.24445e+07	3.90117e+07	2.54703e+07	1.46932e+07	2.3722e+07	7.99691e+06	1.43383e+07	1.34592e+07	1.45621e+07
M281T429	1-Methyladenosine	281.246	429.4	281.112	4.8723	C11H15N5O4	[M]+	Purine nucleosides		C02494		15763-06-1	HMDB0003331	BioDeepDB	2	pos	4.38852e+06	4.44038e+06	4.55798e+06	4.96346e+06	4.93833e+06	4.75241e+06	6.3449e+06	7.33181e+06	7.33153e+06	5.97679e+06	6.82071e+06	6.22783e+06	6.80936e+06	5.96147e+06	6.37875e+06	3.7278e+06	3.98736e+06	4.45275e+06	7.38265e+06	8.28797e+06	8.07925e+06	4.89874e+06	4.83274e+06	5.21479e+06	4.8149e+06	4.92744e+06	5.57145e+06	4.71714e+06	4.8554e+06	4.86929e+06
M339T257_1	1-O-Feruloyl-beta-D-glucose	339.105	257	356.111	4.52368	C16H20O9	[M+H-H2O]+	Cinnamic acids and derivatives	Hydroxycinnamic acids and derivatives	C17759				BioDeepDB	2	pos	1.06594e+08	7.80809e+07	1.19498e+08	1.2058e+08	1.14585e+08	1.3848e+08	6.51628e+07	8.00797e+07	7.1287e+07	1.41452e+08	1.25923e+08	1.2777e+08	7.94192e+07	6.2339e+07	2.76156e+07	1.43452e+08	1.40998e+08	1.24741e+08	6.40362e+07	3.958e+07	4.62345e+07	6.22993e+07	1.87728e+07	8.01011e+07	1.15822e+08	1.44797e+08	1.2229e+08	8.24177e+07	8.42494e+07	1.0542e+08
M331T83	1-O-Galloyl-beta-D-glucose	331.066	83.3	332.074	4.30124	C13H16O10	[M-H]-	Benzene and substituted derivatives	1-hydroxy-2-unsubstituted benzenoids	C01158	Chemical structure transformation maps	554-37-0		MetaDNA	2	neg	2.69915e+07	2.52632e+07	2.81171e+07	3.05335e+07	2.71842e+07	2.65649e+07	4.27655e+07	4.07768e+07	3.80913e+07	3.0872e+07	2.8449e+07	2.99734e+07	2.68927e+07	2.60642e+07	2.66324e+07	2.4959e+07	2.567e+07	2.71528e+07	6.54916e+06	1.4935e+07	4.24569e+06	1.95187e+07	5.63464e+06	1.02228e+07	1.30981e+07	9.55868e+06	1.45115e+07	2.72639e+07	4.50557e+06	2.80049e+07
M496T547_2	1-palmitoylglycerophosphocholine	496.334	547.1	496.34	11.4842	C24H51NO7P	[M+H]+	Glycerophospholipids	Glycerophosphocholines	C04102		17364-16-8	HMDB0062541	BioDeepDB	2	pos	7.77757e+08	1.13065e+09	2.69237e+08	3.63078e+08	1.39215e+09	1.37865e+09	1.18455e+09	3.06493e+09	9.96716e+08	9.56967e+07	1.11323e+09	6.53097e+08	1.17056e+09	2.66512e+09	1.52626e+09	9.97403e+08	9.49183e+08	7.68354e+08	8.85089e+08	8.70593e+08	9.01837e+08	1.1513e+09	2.10082e+08	2.91764e+09	1.74131e+09	1.40071e+09	1.08809e+09	2.38911e+09	1.00148e+09	4.97263e+08
M413T511	2,22-Dideoxy-3-dehydroecdysone	413.303	511.3	430.308	5.16331	C27H42O4	[M+H-H2O]+	Organic oxides	Alcohols and polyols	C16498	Metabolism of terpenoids and polyketides			MetaDNA	2	pos	2.50047e+07	2.10895e+07	2.90226e+07	1.44815e+07	1.58607e+07	1.63705e+07	3.32301e+07	2.2701e+07	2.88001e+07	2.32257e+07	2.58218e+07	2.1599e+07	2.81092e+07	3.06887e+07	5.75668e+06	2.22288e+07	2.25613e+07	2.65469e+07	4.45951e+07	4.69755e+07	3.74977e+07	1.0706e+07	1.08951e+07	1.14695e+07	3.67648e+07	3.9357e+07	3.48734e+07	2.77122e+07	3.6528e+07	3.45882e+07
M451T301	2',3,4,4',6'-Peptahydroxychalcone 4'-O-glucoside	451.126	301.2	450.116	5.37325	C21H22O11	[M+H]+	Flavonoids	1-hydroxy-2-unsubstituted benzenoids	C16408	Biosynthesis of other secondary metabolites			MetaDNA	2	pos	3.02999e+08	1.5124e+08	1.40366e+08	5.67019e+08	7.1318e+08	5.39644e+08	1.23366e+09	8.65184e+08	9.79349e+08	2.10493e+09	1.87509e+09	1.72343e+09	6.4393e+08	6.56011e+08	5.51237e+08	4.40446e+08	4.69291e+08	5.2298e+08	1.0313e+09	9.55781e+08	9.74292e+08	1.02783e+09	1.1978e+09	1.07162e+09	2.75155e+08	2.91446e+08	4.2249e+08	6.36177e+08	5.93283e+08	6.31145e+08
M247T217	2,3',4,6-Tetrahydroxybenzophenone	247.059	217.2	246.053	1.35234	C13H10O5	[M+H]+	Benzene and substituted derivatives	Benzophenones	C06355				BioDeepDB	2	pos	2.10054e+07	1.93573e+07	2.11744e+07	1.72816e+07	1.66263e+07	1.65006e+07	2.1505e+07	2.01802e+07	2.03862e+07	1.95957e+07	1.99009e+07	2.08918e+07	1.39375e+07	1.6098e+07	1.60066e+07	3.20223e+07	3.03811e+07	2.98852e+07	2.26892e+07	2.26319e+07	2.20221e+07	1.77687e+07	1.73453e+07	1.67459e+07	2.2772e+07	2.17545e+07	2.21212e+07	1.80753e+07	1.96205e+07	2.01779e+07
M155T34_2	2,3-Butanediol	154.988	33.7	154.012	13.4108	C4H10O2S2	[M+H]+	Organooxygen compounds	Alcohols and polyols	C00265		513-85-9 / 3483-12-3	HMDB0003156	BioDeepDB	2	pos	2.18697e+07	2.12316e+07	2.31093e+07	2.06947e+07	2.09795e+07	1.97102e+07	1.9412e+07	1.94463e+07	1.90193e+07	2.59992e+07	2.48189e+07	2.54926e+07	2.35297e+07	2.45745e+07	2.13493e+07	2.18844e+07	2.21357e+07	2.091e+07	2.16129e+07	2.02639e+07	2.18978e+07	2.13007e+07	2.3525e+07	2.15117e+07	2.25515e+07	2.24403e+07	2.22279e+07	2.20793e+07	2.09619e+07	2.25469e+07
M311T392	2,3-Dinor-8-iso prostaglandin F1alpha	311.219	391.7	328.225	4.92903	C18H32O5	[M+H-H2O]+	Carboxylic acids and derivatives	Alcohols and polyols	C14795	Lipid metabolism			MetaDNA	2	pos	1.93026e+06	4.59721e+06	3.70994e+06	1.33612e+06	2.47181e+06	1.33275e+06	1.16479e+07	2.04296e+06	1.7068e+06	1.65297e+06	8.92335e+06	1.52217e+06	1.09393e+07	1.65155e+07	2.33215e+07	7.2495e+06	1.89044e+06	5.75851e+06	1.77781e+07	1.35501e+07	2.97734e+06	1.61841e+06	1.28069e+06	1.86884e+06	9.43343e+06	1.55382e+07	1.00436e+07	5.39387e+06	6.70686e+06	9.0745e+06
M309T395	2,3-Dinor-8-iso prostaglandin F2alpha	309.204	394.7	326.209	3.07423	C18H30O5	[M+H-H2O]+	Fatty Acyl		C14794	Lipid metabolism	221664-05-7		BioDeepDB	2	pos	1.86942e+07	3.56019e+07	2.33637e+07	2.28339e+07	1.76894e+07	2.16039e+07	4.98293e+07	4.13631e+07	5.00057e+07	1.65454e+07	1.42416e+07	1.53886e+07	2.03616e+07	1.86412e+07	1.77075e+07	2.47001e+07	1.8397e+07	2.02727e+07	9.74858e+06	9.88697e+06	9.0316e+06	3.11116e+06	3.05344e+06	3.13197e+06	4.16573e+06	4.43898e+06	1.34114e+07	2.96733e+07	2.94521e+07	2.89752e+07
M497T448_1	20,26-Dihydroxyecdysone	497.308	448	496.304	4.7777	C27H44O8	[M+H]+	Steroids and steroid derivatives	Bile acids, alcohols and derivatives	C16500	Metabolism of terpenoids and polyketides	19458-46-9		MetaDNA	2	pos	3.74449e+06	3.52116e+06	3.98385e+06	9.24978e+06	9.16824e+06	3.35237e+06	1.02528e+07	8.05414e+06	1.04881e+07	2.1014e+07	2.0343e+07	1.09669e+07	1.10451e+07	1.02843e+07	1.07432e+07	1.19436e+07	1.42339e+07	1.87134e+07	1.69579e+07	1.55442e+07	1.61953e+07	1.77519e+06	1.27311e+07	1.23767e+07	3.37501e+07	6.14202e+06	3.37451e+07	6.82821e+06	1.19802e+07	2.93064e+06
M463T486	20-Hydroxyecdysone	463.3	486.3	480.309	2.30088	C27H44O7	[M+H-H2O]+	Steroids and steroid derivatives	Bile acids, alcohols and derivatives	C02633	Metabolism of terpenoids and polyketides	5289-74-7	HMDB0030180	mzCloud	2	pos	1.08894e+07	1.16141e+07	9.23148e+06	7.32682e+06	5.76794e+06	8.85787e+06	8.21185e+06	7.17495e+06	9.33102e+06	9.52647e+06	8.16502e+06	9.38482e+06	2.52987e+07	2.26962e+07	1.50001e+07	7.96729e+06	7.1272e+06	9.93272e+06	1.41633e+07	1.50958e+07	1.3998e+07	7.28397e+06	6.50763e+06	4.4629e+06	7.39523e+06	9.30034e+06	1.52394e+07	9.38637e+06	9.54799e+06	1.00334e+07
M315T630	21-Hydroxypregnenolone	315.23	630.5	332.235	6.45244	C21H32O3	[M+H-H2O]+	Steroids and steroid derivatives	Hydroxysteroids	C05485	Lipid metabolism	1164-98-3	HMDB0004026	BioDeepDB	2	pos	2.82054e+07	1.59464e+07	2.23947e+07	3.69158e+07	4.48493e+07	4.74601e+07	4.57129e+07	4.65021e+07	4.35581e+07	6.16561e+07	6.18056e+07	5.37581e+07	4.67222e+07	5.06879e+07	2.19436e+06	1.28174e+07	1.48368e+07	2.00066e+07	3.5212e+07	2.22632e+07	2.55193e+07	1.47169e+07	1.70674e+07	2.13505e+07	7.3917e+06	7.32042e+06	1.96385e+07	2.07665e+07	3.59577e+07	4.149e+07
M442T499	24-Hydroxy-beta-amyrin	442.372	498.8	442.381	20.1184	C30H50O2	[M]+	Prenol lipids	Triterpenoids	C19732	Global and overview maps; Metabolism of terpenoids and polyketides			MetaDNA	2	pos	3.94653e+07	9.85936e+07	1.0416e+08	1.8815e+08	1.99919e+08	1.60766e+08	7.17916e+06	2.01739e+06	1.74045e+06	6.01217e+07	6.71803e+07	5.98808e+07	1.06615e+08	4.22417e+07	4.59412e+07	1.01391e+08	9.25634e+07	9.74271e+07	2.91305e+07	2.75946e+07	2.70563e+07	9.99236e+07	1.04651e+08	1.0434e+08	967254	587816	861163	4.1039e+07	4.00602e+07	4.14522e+07
M441T690	24-Methylenecycloartanol	441.376	689.6	440.402	4.80295	C31H52O	[M+H]+	Steroids and steroid derivatives		C08830	Lipid metabolism; Global and overview maps	1449-09-8		BioDeepDB	2	pos	8.22087e+07	2.11939e+08	6.60731e+07	3.28498e+08	1.19067e+08	7.8549e+07	1.5746e+08	2.03312e+08	2.11106e+08	2.03143e+08	2.66986e+08	2.48848e+08	1.6595e+08	1.71102e+08	3.03176e+08	2.01079e+08	5.91376e+07	1.7502e+08	4.27724e+07	1.25314e+08	3.32807e+07	2.53655e+08	1.08081e+08	4.73881e+08	1.77724e+08	9.62902e+07	2.00881e+08	9.78739e+07	3.41829e+07	6.81621e+07
M436T662	27-Deoxy-5b-cyprinol	436.36	661.7	436.355	10.5419	C27H48O4	[M]+	Steroids and steroid derivatives	Bile acids, alcohols and derivatives	C05446	Lipid metabolism; Global and overview maps	862-53-3	HMDB0001231	MetaDNA	2	pos	1.62865e+07	1.97772e+07	1.6387e+07	2.04674e+07	2.04007e+07	1.82006e+07	2.11976e+07	2.1078e+07	1.48442e+07	2.27328e+07	1.8958e+07	2.18475e+07	1.95766e+07	2.25073e+07	2.08154e+07	1.32897e+07	1.53626e+07	1.20132e+07	2.6154e+07	2.28838e+07	3.00795e+07	2.22563e+08	6.0606e+07	2.32259e+08	1.06122e+08	1.10174e+08	9.6414e+07	1.16007e+07	1.07873e+07	9.66652e+06
M483T291_1	2'-Dehydrokanamycin A	483.257	291.4	482.222	26.857	C18H34N4O11	[M+H]+			C20509	Biosynthesis of other secondary metabolites; Global and overview maps			BioDeepDB	2	pos	1.37016e+07	1.13023e+07	1.24583e+07	9.29136e+06	1.06127e+07	9.75197e+06	5.29942e+07	6.06865e+07	4.51934e+07	1.92126e+07	1.7766e+07	1.19915e+07	8.6411e+06	1.29101e+07	1.90349e+07	6.6713e+06	7.46834e+06	7.55427e+06	9.74939e+06	1.78834e+07	6.91832e+06	2.37e+07	2.59724e+07	2.4777e+07	7.2629e+07	5.0589e+07	4.72499e+07	1.3613e+07	9.90981e+06	1.32795e+07
M431T560_1	2-Deoxyecdysone	431.313	560.4	448.319	2.62918	C27H44O5	[M+H-H2O]+	Steroids and steroid derivatives		C16495	Metabolism of terpenoids and polyketides	31575-91-4		BioDeepDB	2	pos	1.18181e+08	1.42302e+08	1.36204e+08	5.67128e+08	6.51226e+08	5.47627e+08	4.08552e+07	4.32913e+07	1.77897e+08	3.98992e+07	1.17765e+08	1.30354e+08	3.00429e+07	2.70311e+07	2.78229e+07	3.37144e+08	3.88963e+08	4.12483e+08	5.07211e+07	5.27291e+07	5.8971e+07	1.25893e+08	1.03579e+08	1.25448e+08	1.01128e+08	1.05427e+08	1.22782e+08	3.09077e+07	2.99785e+07	3.0195e+07
M163T408	2-Deoxystreptamine	163.111	407.8	162.1	2.94806	C6H14N2O3	[M+H]+	Organooxygen compounds	Alcohols and polyols	C02627	Biosynthesis of other secondary metabolites; Global and overview maps	2037-48-1		BioDeepDB	2	pos	5.43818e+06	5.63881e+06	2.98101e+07	2.47903e+07	3.43483e+07	3.5519e+07	8.15517e+06	4.25173e+07	4.32235e+07	2.84315e+07	8.49724e+06	5.58695e+06	7.48865e+06	4.60671e+06	219944	6.74552e+06	3.05876e+07	5.78936e+06	5.16887e+07	5.3376e+07	5.67507e+07	1.30511e+07	5.14013e+07	5.1835e+07	4.91095e+07	4.63918e+07	5.6124e+07	9.04116e+06	9.31294e+06	7.39219e+06
M183T227	2-Hydroxy-3-(4-hydroxyphenyl)propanoic acid	183.064	227.3	182.058	5.87772	C9H10O4	[M+H]+	Phenylpropanoic acids		C03672		6482-98-0	HMDB0000755	BioDeepDB	2	pos	2.02487e+07	1.92413e+07	2.2366e+07	2.75327e+06	2.93992e+06	2.52926e+06	2.4626e+07	2.58366e+07	2.35889e+07	2.25334e+07	2.43917e+07	4.10068e+07	3.34255e+07	4.40379e+07	3.15286e+07	6.92308e+06	6.71719e+06	6.15278e+06	3.39292e+07	3.18567e+07	3.34178e+07	1.25403e+07	6.18698e+06	1.29606e+07	2.77413e+07	2.6991e+07	2.98258e+07	1.33644e+07	1.07378e+07	1.01192e+07
M181T185	2-Hydroxy-3-(4-hydroxyphenyl)propenoic acid	181.048	184.6	180.042	5.94316	C9H8O4	[M+H]+	Benzene and substituted derivatives	Phenylpyruvic acid derivatives	C05350	Amino acid metabolism; Global and overview maps		HMDB0006915	BioDeepDB	2	pos	7.84493e+07	8.17518e+07	8.69611e+07	9.42778e+07	9.67797e+07	8.90829e+07	8.36376e+07	7.83735e+07	7.96232e+07	1.19436e+08	1.1631e+08	1.28213e+08	4.77723e+07	1.42819e+07	1.46319e+07	8.28982e+07	7.15144e+07	7.17548e+07	2.0185e+08	1.2334e+08	6.09322e+07	8.24343e+07	7.04474e+07	8.38035e+07	6.29481e+07	1.51718e+07	5.33028e+07	1.20569e+08	1.12938e+08	1.05762e+08
M347T471	2-Hydroxy-6-pentadecylbenzoic acid	347.257	470.6	348.266	6.11651	C22H36O3	[M-H]-	Benzene and substituted derivatives	Benzoic acids and derivatives	C10759		16611-84-0	HMDB0029683	BioDeepDB	2	neg	2.80703e+07	3.78955e+07	3.7417e+07	2.28479e+07	1.69442e+07	2.05091e+07	4.81083e+07	5.54532e+07	5.66255e+07	2.6827e+07	4.19237e+07	3.04903e+07	2.90617e+07	4.20631e+07	4.27803e+07	1.20065e+07	1.21718e+07	1.12849e+07	3.72477e+07	3.11905e+07	2.94543e+07	2.51217e+07	1.57476e+07	2.12606e+07	4.23898e+07	4.52594e+07	4.50938e+07	1.90347e+07	1.81757e+07	1.88379e+07
M165T293	2-Hydroxycinnamic acid	165.054	293.1	164.047	3.48977	C9H8O3	[M+H]+	Cinnamic acids and derivatives	Hydroxycinnamic acids and derivatives	C01772	Amino acid metabolism; Biosynthesis of other secondary metabolites; Global and overview maps	583-17-5/614-60-8	HMDB0002641	BioDeepDB	2	pos	6.1077e+08	6.14677e+08	3.89559e+08	3.67042e+08	3.72594e+08	4.20123e+08	5.95035e+08	6.70245e+08	3.35017e+08	6.9654e+08	6.2239e+08	4.21436e+08	6.11891e+08	5.89795e+08	7.27995e+08	5.12784e+08	6.72402e+08	3.90111e+08	5.92337e+08	6.52248e+08	5.6026e+08	3.76172e+08	3.39633e+08	2.67071e+08	7.90575e+08	9.12969e+08	8.39557e+08	5.11669e+08	5.69572e+08	5.02607e+08
M120T107	2-Hydroxyphenethylamine	120.08	107	137.084	29.4303	C8H11NO	[M+H-H2O]+	Organonitrogen compounds	Amines	C02735		7568-93-6	HMDB0001065	BioDeepDB	2	pos	2.15312e+08	2.08359e+08	2.03044e+08	1.34529e+08	1.18481e+08	7.47223e+07	1.62222e+08	1.74308e+08	1.50517e+08	3.38434e+08	3.26166e+08	3.45625e+08	1.5925e+08	1.82488e+08	1.73622e+08	3.7171e+06	3.9349e+06	6.42962e+06	2.14275e+08	1.86554e+08	1.73967e+08	3.57261e+08	3.99469e+08	3.58512e+08	4.68079e+08	4.86849e+08	4.47516e+08	7.4866e+07	9.22026e+07	7.36591e+07
M188T71_1	2-Keto-6-acetamidocaproate	188.091	70.6	187.084	5.72064	C8H13NO4	[M+H]+	Keto acids and derivatives	Medium-chain keto acids and derivatives	C05548	Amino acid metabolism; Global and overview maps	59403-50-8	HMDB0012150	BioDeepDB	2	pos	1.81981e+08	1.59451e+08	1.65849e+08	1.00396e+08	1.10218e+08	1.01745e+08	9.52574e+07	1.02978e+08	1.02466e+08	2.05824e+08	2.16396e+08	2.23978e+08	3.42231e+07	3.68949e+07	4.26112e+07	2.56205e+07	3.03104e+07	3.49654e+07	3.86721e+06	5.89233e+06	1.571e+07	1.52706e+08	1.65312e+08	1.5321e+08	1.21865e+07	4.38139e+07	4.6431e+07	1.58859e+08	1.70403e+08	1.66642e+08
M101T49	2-Ketobutyric acid	101.024	48.6	102.032	7.91894	C4H6O3	[M-H]-	Keto acids and derivatives	Short-chain keto acids and derivatives	C00109	Carbohydrate metabolism; Amino acid metabolism; Global and overview maps	600-18-0	HMDB0000005	BioDeepDB	2	neg	1.65192e+08	4.26318e+08	1.58207e+08	3.79002e+08	2.01576e+08	4.04609e+08	3.8233e+08	1.32877e+08	4.2553e+08	1.80452e+08	1.98912e+08	4.77683e+08	4.0401e+08	2.18195e+08	2.00033e+08	2.0505e+08	4.34656e+08	3.70637e+07	3.70348e+08	2.53531e+08	2.08508e+08	1.63959e+08	3.9906e+08	2.41348e+08	3.03762e+08	2.42645e+08	1.65428e+08	2.50508e+08	2.49065e+07	3.20652e+07
M133T168	2-Methoxy-4-vinylphenol	133.064	167.7	150.068	27.3101	C9H10O2	[M+H-H2O]+	Phenols	Methoxyphenols	C17883		7786-61-0	HMDB0013744	MoNA	2	pos	2.3361e+07	2.37803e+07	2.40539e+07	1.07344e+07	1.14144e+07	9.89608e+06	2.57169e+07	2.44681e+07	2.33024e+07	3.50474e+07	3.30717e+07	3.63204e+07	2.3433e+07	2.0885e+07	2.32004e+07	9.10153e+06	9.87294e+06	8.94228e+06	2.65684e+07	2.90707e+07	2.73616e+07	1.32403e+07	1.36322e+07	1.19433e+07	3.85224e+07	3.78223e+07	3.81297e+07	1.36401e+07	1.31276e+07	1.38126e+07
M137T98	2-Methylbenzoic acid	137.06	97.7	136.052	1.8881	C8H8O2	[M+H]+	Benzene and substituted derivatives	Benzoic acids and derivatives	C07215	Xenobiotics biodegradation and metabolism; Global and overview maps	118-90-1	HMDB0002340	BioDeepDB	2	pos	1.15567e+07	1.23235e+07	9.83683e+06	4.99808e+06	2.38908e+06	2.38034e+06	1.5256e+07	1.43607e+07	1.38711e+07	4.74115e+06	2.88056e+06	3.32859e+06	8.20494e+06	1.47426e+07	1.3573e+07	6.02105e+06	6.6074e+06	5.70859e+06	8.82538e+06	1.50522e+07	1.08592e+07	2.19071e+06	2.17266e+06	2.38808e+06	1.09123e+07	1.04519e+07	1.12223e+07	8.68143e+06	9.25571e+06	8.57226e+06
M119T71	2-Methylserine	119.049	70.9	119.058	5.68282	C4H9NO3	[M]+	Carboxylic acids and derivatives	Amino acids, peptides, and analogues	C02115		5424-29-3		BioDeepDB	2	pos	7.65986e+06	1.63596e+07	3.93116e+06	1.25708e+07	1.52572e+07	1.5473e+07	503429	492505	425067	6.06461e+07	6.16722e+07	6.27587e+07	2.93367e+07	3.0727e+07	2.64794e+07	139515	206637	75246.1	1.00207e+07	9.80919e+06	1.02442e+07	452318	510613	204706	9.67451e+06	1.05366e+07	1.02597e+07	2.26913e+06	5.46938e+06	2.03662e+06
M366T307	2'-N-Acetylparomamine	366.173	306.9	365.18	7.34734	C14H27N3O8	[M+H]+			C17582	Biosynthesis of other secondary metabolites; Global and overview maps			BioDeepDB	2	pos	515185	410906	465990	839595	1.03855e+06	991401	1.77344e+06	1.87039e+06	1.79097e+06	219610	566385	621274	600198	697965	687741	628649	606279	678970	187000	183718	188384	752912	551001	765798	264155	636544	286102	432054	350627	386215
M267T71_2	2-O-(alpha-D-Mannosyl)-D-glycerate	267.071	71.1	268.079	3.45974	C9H16O9	[M-H]-	Carboxylic acids and derivatives	Alcohols and polyols	C11544	Carbohydrate metabolism; Membrane transport; Global and overview maps			MetaDNA	2	neg	3.14042e+07	3.22297e+07	3.39549e+07	4.03377e+07	3.95833e+07	3.91082e+07	7.51878e+07	8.42474e+07	8.56404e+07	3.90592e+07	3.86716e+07	3.98432e+07	3.17678e+07	3.43121e+07	3.5446e+07	3.39422e+07	3.48362e+07	3.47292e+07	3.29273e+07	3.70814e+07	3.23459e+07	3.62066e+07	3.72717e+07	3.08195e+07	6.77207e+07	6.3426e+07	6.60777e+07	2.43025e+07	2.50312e+07	2.45817e+07
M282T83	2'-O-Methyladenosine	282.118	83.2		4.60799	C11H16N5O7P(C5H8O6PR)n(C5H8O6PR)n	[M+H]+	Purine nucleosides		C04779		2140-79-6	HMDB0004326	BioDeepDB	2	pos	2.15805e+07	1.86125e+07	2.24812e+07	2.02266e+07	2.08661e+07	2.17116e+07	2.06706e+07	2.01421e+07	1.97965e+07	1.99373e+07	2.07111e+07	1.96887e+07	1.86845e+07	1.20008e+07	1.41533e+07	2.18705e+07	1.77224e+07	1.98666e+07	2.12692e+07	2.11702e+07	2.18016e+07	1.73131e+07	1.92297e+07	1.93851e+07	1.75102e+07	2.08465e+07	2.13868e+07	1.7829e+07	2.00293e+07	2.10299e+07
M173T106	2-Oxoarginine	173.08	105.8	173.08	0	C6H11N3O3	[M]+	Keto acids and derivatives	Short-chain keto acids and derivatives	C03771	Amino acid metabolism; Global and overview maps	3715-10-4	HMDB0004225	BioDeepDB	2	pos	2.16862e+07	2.15521e+07	2.1412e+07	2.48833e+07	2.77836e+07	2.72365e+07	2.03002e+07	1.70969e+07	1.75387e+07	2.41585e+07	2.10947e+07	2.37586e+07	2.20769e+07	1.68577e+07	1.96576e+07	1.95313e+07	1.87786e+07	1.814e+07	1.489e+07	1.70413e+07	1.48408e+07	1.64629e+07	1.83647e+07	1.70391e+07	1.98857e+07	1.627e+07	1.58588e+07	2.48173e+07	2.22719e+07	2.36529e+07
M105T161	2-Phenylethanol	105.069	161.2	122.073	5.51739	C8H10O	[M+H-H2O]+	Benzene and substituted derivatives	_	C05853	Amino acid metabolism	60-12-8	HMDB0033944	BioDeepDB	2	pos	1.03065e+06	4.37266e+06	4.28465e+06	786455	781699	767853	1.77767e+07	1.5157e+07	3.69557e+06	6.97273e+06	1.66248e+06	1.88773e+06	1.00766e+07	7.24641e+06	9.28596e+06	509407	493034	545424	7.52289e+06	1.78999e+06	1.8185e+06	5.97209e+06	6.37527e+06	6.09829e+06	1.0162e+07	9.69468e+06	9.64586e+06	2.33197e+06	2.24345e+06	619668
M153T236	2-Pyrocatechuic acid	153.019	236.4	154.027	0.496669	C7H6O4	[M-H]-	Benzene and substituted derivatives	Benzoic acids and derivatives	C00196	Chemical structure transformation maps; Xenobiotics biodegradation and metabolism; Global and overview maps; Metabolism of terpenoids and polyketides	303-38-8	HMDB0000397	BioDeepDB	2	neg	9.01568e+06	9.25209e+06	9.49814e+06	1.62088e+06	1.54007e+06	1.46042e+06	1.36529e+07	1.23652e+07	1.31791e+07	2.41494e+07	1.5719e+07	1.72015e+07	2.38334e+07	2.18402e+07	2.29119e+07	1.02572e+06	1.41716e+06	4.38809e+06	1.62225e+07	1.73856e+07	5.10475e+06	9.08007e+06	9.94749e+06	2.92757e+06	1.62343e+07	1.14569e+07	1.31473e+07	1.72913e+06	1.67144e+06	1.72315e+06
M221T330	2-trans,6-trans-Farnesal	221.189	329.5	220.183	3.48049	C15H24O	[M+H]+	Prenol lipids	Sesquiterpenoids	C03461	Global and overview maps; Metabolism of terpenoids and polyketides	502-67-0 / 19317-11-4	HMDB0060356	BioDeepDB	2	pos	4.48867e+07	3.3192e+07	7.22477e+07	1.08029e+08	4.69707e+07	6.10677e+07	1.28464e+08	1.19102e+08	1.28164e+08	8.22226e+07	4.6116e+07	6.29805e+07	1.016e+08	1.56415e+08	9.73218e+07	7.65917e+07	1.50329e+08	8.30826e+07	1.23571e+08	3.70372e+08	1.4569e+08	7.30501e+07	8.04154e+07	9.09023e+07	3.35983e+08	1.01464e+08	2.74059e+08	1.69552e+08	1.5417e+08	1.59284e+08
M167T480	3-(2-Hydroxyphenyl)propanoic acid	167.07	480.2	166.063	3.01239	C9H10O3	[M+H]+	Phenylpropanoic acids		C01198	Amino acid metabolism; Xenobiotics biodegradation and metabolism; Global and overview maps	495-78-3	HMDB0033752	BioDeepDB	2	pos	3.92944e+07	3.6908e+07	3.90696e+07	2.66969e+07	2.7599e+07	2.61242e+07	3.24951e+07	3.39057e+07	3.39063e+07	3.35571e+07	3.18371e+07	3.22751e+07	1.50829e+07	1.44341e+07	1.02155e+07	2.46183e+07	2.63343e+07	2.39033e+07	8.8943e+06	6.63275e+06	5.47176e+06	1.7003e+07	1.82285e+07	1.94291e+07	1.45996e+07	1.73662e+07	1.79587e+07	1.67304e+07	1.43257e+07	1.3514e+07
M193T257	3-(3,4-Dihydroxy-5-methoxy)-2-propenoic acid	193.049	257.2	210.053	18.3062	C10H10O5	[M+H-H2O]+	Cinnamic acids and derivatives	Hydroxycinnamic acids and derivatives	C05619	Chemical structure transformation maps; Biosynthesis of other secondary metabolites; Global and overview maps	1782-55-4/2041-35-2	HMDB0035484	BioDeepDB	2	pos	8.40015e+07	8.27632e+07	9.03352e+07	5.28062e+07	4.21454e+07	3.90859e+07	4.18577e+07	3.06621e+07	3.19534e+07	6.73995e+07	6.0933e+07	7.00262e+07	1.7995e+07	3.40795e+07	2.9411e+07	7.1532e+07	5.6123e+07	6.0283e+07	1.18044e+08	1.56907e+08	1.13391e+08	5.08245e+07	8.94007e+07	2.58033e+07	5.46948e+07	3.89193e+07	5.16593e+07	4.72011e+07	5.35002e+07	5.25964e+07
M139T254	3,4-Dihydroxybenzaldehyde	139.038	254.5	138.032	4.14274	C7H6O3	[M+H]+	Organooxygen compounds	Carbonyl compounds	C16700	Chemical structure transformation maps; Biosynthesis of other secondary metabolites	139-85-5	HMDB0059965	mzCloud	2	pos	1.18518e+07	9.62394e+06	1.04433e+07	1.10494e+07	9.82721e+06	8.49148e+06	1.48693e+06	1.60026e+06	1.53023e+06	2.10079e+07	2.17177e+07	2.13606e+07	6.89043e+06	2.46734e+06	9.35499e+06	1.02894e+06	980892	1.04387e+06	9.30887e+06	2.45357e+06	7.7128e+06	1.5011e+06	1.54066e+06	9.46291e+06	7.7293e+06	5.70379e+06	1.09427e+07	9.81261e+06	9.7821e+06	1.73418e+06
M167T308	3,4-Dihydroxybenzeneacetic acid	167.035	308.4	168.042	2.39471	C8H8O4	[M-H]-	Phenols	Benzenediols	C01161	Substance dependence; Amino acid metabolism; Nervous system; Global and overview maps	102-32-9	HMDB0001336	BioDeepDB	2	neg	1.85425e+07	2.65814e+07	2.06876e+07	2.20573e+07	2.29613e+07	2.29492e+07	2.62465e+07	2.37004e+07	2.29797e+07	2.4823e+07	2.03853e+07	2.51287e+07	2.05509e+07	2.57199e+07	2.55671e+07	2.39479e+07	2.51749e+07	2.57176e+07	2.40499e+07	2.14091e+07	2.31676e+07	2.52249e+07	2.40925e+07	2.58792e+07	3.13144e+07	2.75942e+07	2.36623e+07	2.97707e+07	2.15177e+07	2.78638e+07
M153T107	3,4-Dihydroxyphenylglycol	153.055	107.3	170.058	1.30672	C8H10O4	[M+H-H2O]+	Phenols	Benzenediols	C05576	Amino acid metabolism; Global and overview maps	28822-73-3/3343-19-9	HMDB0000318	BioDeepDB	2	pos	1.52169e+07	1.51234e+07	1.73343e+07	5.66542e+06	5.75975e+06	5.64008e+06	8.29946e+06	4.81529e+06	4.87722e+06	9.83414e+06	9.84757e+06	9.20731e+06	2.01458e+07	1.7189e+07	1.95425e+07	2.85196e+06	2.86458e+06	2.71655e+06	1.3984e+07	1.37786e+07	1.34935e+07	6.5258e+06	6.76769e+06	5.25473e+06	4.52041e+06	4.50119e+06	4.58441e+06	3.81e+06	3.73084e+06	3.8912e+06
M165T53	3,4-Dihydroxyphenylpropanoate	165.054	53.1	182.058	18.9878	C9H10O4	[M+H-H2O]+	Phenylpropanoic acids		C10447	Amino acid metabolism	1078-61-1	HMDB0000423	mzCloud	2	pos	8.97449e+07	9.28656e+07	8.94998e+07	7.33313e+07	7.15777e+07	7.06891e+07	8.30407e+07	8.41064e+07	8.48711e+07	7.6265e+07	7.77914e+07	7.60015e+07	6.50939e+07	7.13465e+07	7.71655e+07	7.42075e+07	7.2994e+07	7.29195e+07	8.16178e+07	8.37692e+07	8.45424e+07	6.25117e+07	6.17832e+07	6.06065e+07	7.56992e+07	7.60275e+07	7.89312e+07	6.28849e+07	5.94934e+07	6.43748e+07
M194T85	3,4-Methylenedioxyamphetamine	194.117	84.6	193.11	3.25392	C11H15NO2	[M+H]+	Benzodioxoles		C07577		4764-17-4 / 42542-10-9	HMDB0041931	BioDeepDB	2	pos	2.42716e+07	2.35066e+07	2.2734e+07	2.15562e+07	2.69187e+07	2.89562e+07	2.09892e+07	2.02863e+07	8.86343e+06	2.82262e+07	2.48544e+07	2.55996e+07	2.22866e+07	2.08687e+07	9.20789e+06	2.50279e+07	2.24113e+07	2.76809e+07	2.57421e+07	2.18717e+07	2.41109e+07	2.20901e+07	2.38594e+07	2.59459e+07	3.10897e+07	2.48202e+07	2.3036e+07	2.67317e+07	2.64748e+07	2.0139e+07
M209T89	3-[(1-Carboxyvinyl)oxy]benzoate	209.043	89.2	208.037	4.61984	C10H8O5	[M+H]+			C20772	Metabolism of cofactors and vitamins; Global and overview maps			BioDeepDB	2	pos	1.14044e+07	1.2602e+07	1.11819e+07	1.26481e+07	1.00436e+07	1.20596e+07	1.03114e+07	1.15874e+07	9.26619e+06	9.85871e+06	1.1807e+07	1.13143e+07	1.22779e+07	1.19777e+07	1.22085e+07	1.22231e+07	1.18419e+07	8.14341e+06	8.48129e+06	8.49069e+06	1.23046e+07	1.22923e+07	1.16035e+07	1.14108e+07	1.11619e+07	1.03442e+07	1.04536e+07	9.98109e+06	7.75083e+06	8.87222e+06
M154T89	3-Amino-4-hydroxybenzoate	154.049	88.7	153.043	2.64806	C7H7NO3	[M+H]+	Prenol lipids	Polyprenylphenols	C12115	Biosynthesis of other secondary metabolites; Global and overview maps	1571-72-8		BioDeepDB	2	pos	1.27982e+07	1.37686e+07	3.46079e+06	4.01905e+06	1.53541e+07	1.48007e+07	1.183e+07	1.10539e+07	1.42536e+07	3.76079e+06	1.54003e+07	1.25243e+07	1.75916e+07	1.44278e+06	6.22069e+06	1.77612e+07	1.66109e+07	1.68687e+07	1.54946e+07	1.63077e+07	1.62229e+07	1.36444e+07	1.31141e+07	1.21796e+07	1.5651e+07	1.54091e+07	1.59144e+07	1.8444e+07	1.7931e+07	1.61458e+07
M417T401	3beta,5beta-Ketodiol	417.335	401.3	416.329	2.61098	C27H44O3	[M+H]+	Steroids and steroid derivatives		C16493	Metabolism of terpenoids and polyketides	39219-57-3		BioDeepDB	2	pos	2.45245e+06	3.03885e+06	3.32555e+06	2.26496e+06	1.92437e+06	2.56152e+06	5.41165e+06	5.16502e+06	4.08146e+06	2.53587e+06	3.30767e+06	3.33014e+06	3.16571e+06	2.37227e+06	2.65302e+06	207045	182103	1.20868e+06	670785	1.15514e+06	1.44459e+06	3.58946e+06	3.47013e+06	3.47561e+06	1.64931e+06	446946	1.34883e+06	2.35239e+06	2.01853e+06	2.12974e+06
M433T472	3beta,5beta-Ketotriol	433.328	472.4	432.324	8.48319	C27H44O4	[M+H]+	Steroids and steroid derivatives		C16494	Metabolism of terpenoids and polyketides			BioDeepDB	2	pos	1.00581e+07	1.13975e+07	1.07347e+07	2.58301e+06	2.38756e+06	2.13907e+06	1.65581e+06	1.77095e+06	1.62699e+06	5.72836e+06	5.35483e+06	5.7435e+06	2.51728e+06	7.79208e+06	7.45321e+06	1.68165e+06	1.61724e+06	1.61217e+06	5.16964e+06	6.00079e+06	4.88622e+06	8.97794e+06	8.78213e+06	7.46191e+06	1.02975e+06	888183	979137	5.56392e+06	4.68805e+06	5.0474e+06
M429T477	3-Dehydro-2-deoxyecdysone	429.298	476.8	446.303	4.97093	C27H42O5	[M+H-H2O]+	Organic oxides	Alcohols and polyols	C16497	Metabolism of terpenoids and polyketides			MetaDNA	2	pos	1.16309e+07	3.18805e+07	1.07788e+07	6.10282e+07	5.89085e+07	1.00488e+07	8.15977e+07	4.08419e+07	5.37936e+07	4.8276e+07	3.44549e+07	4.05297e+07	4.78153e+07	3.50215e+07	3.03433e+07	1.50176e+07	1.7612e+07	1.57669e+07	2.11089e+07	9.38428e+06	2.76499e+07	3.76825e+07	1.74662e+07	5.74437e+07	5.37784e+07	3.26915e+07	4.09868e+07	3.27811e+07	1.04913e+07	2.59276e+07
M445T487	3-Dehydroecdysone	445.291	487.3	462.298	0.0763546	C27H42O6	[M+H-H2O]+	Steroids and steroid derivatives		C02513	Metabolism of terpenoids and polyketides	39750-00-0		BioDeepDB	2	pos	2.28229e+07	4.39852e+07	2.0919e+07	5.43687e+07	4.91298e+07	4.8174e+07	3.4747e+07	3.38659e+07	3.93141e+07	7.23016e+07	6.6737e+07	7.21855e+07	1.63109e+07	1.23108e+07	1.74485e+07	3.86537e+07	3.75111e+07	1.74138e+07	5.04408e+07	1.87508e+07	1.08744e+08	1.22571e+08	2.10252e+08	1.08745e+08	2.43953e+07	3.63362e+07	4.32834e+07	4.72297e+07	5.2764e+07	4.06872e+07
M172T33	3-Dehydroshikimate	171.991	33.4	172.037	14.1236	C7H8O5	[M]+	Organooxygen compounds	Carbonyl compounds	C02637	Chemical structure transformation maps; Amino acid metabolism; Global and overview maps; Metabolism of terpenoids and polyketides	2922-42-1		BioDeepDB	2	pos	1.42461e+07	1.343e+07	1.45139e+07	1.24527e+07	1.17005e+07	1.25112e+07	3.24754e+07	3.35161e+07	3.31772e+07	2.3897e+07	2.02033e+07	2.11294e+07	1.21602e+07	1.36857e+07	1.68375e+07	9.82614e+06	9.26362e+06	8.91086e+06	5.28599e+06	6.72235e+06	5.03624e+06	1.85176e+07	1.64288e+07	1.88338e+07	1.13492e+07	1.13706e+07	1.07351e+07	1.35128e+07	9.25293e+06	1.22727e+07
M447T500	3-Epiecdysone	447.307	500.2	464.314	0.746692	C27H44O6	[M+H-H2O]+	Organic oxides	Alcohols and polyols	C16496	Metabolism of terpenoids and polyketides			MetaDNA	2	pos	2.96752e+07	4.76675e+07	4.95909e+07	7.50226e+06	2.70381e+07	2.91182e+07	1.07039e+08	1.20634e+08	1.13895e+08	6.61285e+07	6.34957e+07	6.44632e+07	4.98143e+07	4.21526e+07	3.84478e+07	5.41607e+06	1.13254e+07	5.24916e+06	2.24013e+07	2.06216e+07	2.47896e+07	3.50269e+07	3.35061e+07	4.82905e+07	5.10944e+07	3.01691e+07	4.33039e+07	2.27637e+07	2.74942e+07	3.13339e+07
M137T145	3-Hydroxybenzoic acid	137.024	145.4	138.032	3.09435	C7H6O3	[M-H]-	Benzene and substituted derivatives	Benzoic acids and derivatives	C00587	Amino acid metabolism; Xenobiotics biodegradation and metabolism; Global and overview maps	99-06-9	HMDB0002466	BioDeepDB	2	neg	1.31274e+08	1.20573e+08	1.32512e+08	1.37685e+08	1.24444e+08	1.24039e+08	1.28831e+08	1.38457e+08	1.36218e+08	1.32205e+08	1.25579e+08	1.29349e+08	1.40155e+08	1.22041e+08	1.25483e+08	1.23898e+08	1.34698e+08	1.31764e+08	1.26342e+08	1.31412e+08	1.2731e+08	1.26963e+08	1.37508e+08	1.25983e+08	1.4275e+08	1.22489e+08	1.37494e+08	1.16295e+08	1.28307e+08	1.1801e+08
M124T682	3-Hydroxybenzyl alcohol glucoside	124.087	682.5	124.052	3.41622	C7H8O2	[M]+	Organooxygen compounds	Carbohydrates and carbohydrate conjugates	C03351	Xenobiotics biodegradation and metabolism; Global and overview maps	143995-98-6 / 620-24-6	HMDB0038331	BioDeepDB	2	pos	1.9911e+08	2.27643e+08	2.01819e+08	1.96175e+08	2.40971e+08	2.16725e+08	2.02451e+08	1.98408e+08	2.19742e+08	2.04303e+08	2.39228e+08	2.02203e+08	2.29198e+08	2.21975e+08	3.11563e+08	2.25892e+08	2.299e+08	2.35813e+08	2.50212e+08	2.18826e+08	2.23025e+08	2.1168e+08	1.80523e+08	2.06952e+08	2.00498e+08	2.18181e+08	1.90419e+08	2.01857e+08	2.01481e+08	2.00533e+08
M145T349	3-Hydroxymethylglutaric acid	145.048	349.4	162.053	14.7124	C6H10O5	[M+H-H2O]+	Fatty Acyls	Fatty acids and conjugates	C03761		503-49-1	HMDB0000355	BioDeepDB	2	pos	9.09851e+07	9.70084e+07	8.71426e+07	8.78956e+07	8.383e+07	8.23597e+07	8.62404e+07	9.05538e+07	7.65623e+07	6.76949e+07	7.36038e+07	8.87816e+07	8.5075e+07	8.62945e+07	1.52886e+08	7.91578e+07	7.46961e+07	8.09697e+07	7.39083e+07	7.51259e+07	8.37648e+07	1.09299e+08	9.00403e+07	1.36357e+08	8.63042e+07	8.19902e+07	7.86773e+07	7.81558e+07	6.50777e+07	8.29837e+07
M188T212	3-Indoleacrylate	188.07	212.3	187.063	3.42932	C11H9NO2	[M+H]+	Indoles and derivatives		C21283				BioDeepDB	2	pos	1.79847e+08	1.89749e+08	4.59862e+07	1.21212e+08	1.30516e+08	3.26887e+07	4.01033e+07	1.34267e+08	1.39257e+08	4.43829e+07	2.28057e+07	3.62349e+07	6.51305e+07	6.50117e+07	3.63227e+07	4.99717e+07	2.05084e+08	5.08256e+07	1.21232e+08	1.26748e+08	3.21209e+07	5.00578e+07	1.57012e+08	1.56755e+08	8.47217e+07	7.07989e+07	2.25637e+07	1.66945e+08	1.65129e+08	1.53025e+08
M298T442	3-Ketosphingosine	298.273	442.2	297.267	4.61323	C18H35NO2	[M+H]+	Organooxygen compounds	Carbonyl compounds	C06121				BioDeepDB	2	pos	2.31765e+07	2.38334e+07	2.53744e+07	2.76185e+07	2.83662e+07	2.53808e+07	2.96091e+07	2.59298e+07	2.64422e+07	3.35022e+07	3.19256e+07	2.38072e+07	2.71558e+07	2.99023e+07	2.57121e+07	2.81342e+07	3.09836e+07	3.13365e+07	4.26987e+07	4.00147e+07	4.47126e+07	2.91941e+07	3.24829e+07	2.82521e+07	3.005e+07	2.71568e+07	2.74213e+07	2.65527e+07	2.80306e+07	2.59521e+07
M168T87	3-Methoxyanthranilate	168.065	86.8	167.058	2.23722	C8H9NO3	[M+H]+	Benzene and substituted derivatives	Benzoic acids and derivatives	C05831	Amino acid metabolism	3177-80-8	HMDB0060374	MetaDNA	2	pos	1.28452e+07	2.92439e+07	1.32231e+07	2.15917e+07	1.73387e+07	1.72671e+07	9.99085e+06	1.08325e+07	1.13587e+07	9.64949e+06	8.8846e+06	3.31547e+07	1.88067e+07	1.24147e+07	3.67294e+07	6.80431e+07	6.52324e+07	2.00671e+07	6.90297e+06	2.91054e+07	7.01806e+06	2.861e+06	1.21249e+07	2.61999e+07	625929	978304	588196	9.39946e+06	9.55026e+06	9.50798e+06
M211T319	3-Methyl-1-(2,4,6-trihydroxyphenyl)-1-butanone	211.096	319.2	210.089	3.67606	C11H14O4	[M+H]+	Organooxygen compounds	Carbonyl compounds	C07350		26103-97-9	HMDB0033798	GNPS	2	pos	2.65118e+07	2.69478e+07	2.54455e+07	1.52371e+07	1.54394e+07	1.54313e+07	2.80178e+07	2.79144e+07	2.81366e+07	2.31695e+07	2.43929e+07	2.26986e+07	1.92397e+07	1.71754e+07	1.90103e+07	1.54869e+07	1.92094e+07	1.56867e+07	2.55451e+07	2.54835e+07	2.40605e+07	1.57809e+07	1.69067e+07	1.61647e+07	3.3839e+07	3.35977e+07	3.47939e+07	1.45046e+07	1.44162e+07	1.47838e+07
M129T101	3-Methyl-2-oxovaleric acid	129.056	101	130.063	0.915729	C6H10O3	[M-H]-	Keto acids and derivatives	Short-chain keto acids and derivatives	C03465		1460-34-0	HMDB0000491	MoNA	2	neg	2.81677e+07	2.79298e+07	2.69737e+07	2.66962e+07	2.73093e+07	2.86391e+07	3.43777e+07	1.15697e+08	3.48076e+07	3.46962e+07	5.27669e+07	5.27688e+07	3.00005e+07	3.15605e+07	2.84656e+07	3.31426e+07	1.11858e+08	3.42661e+07	4.42024e+07	9.78696e+07	2.83244e+07	3.21412e+07	3.46297e+07	3.51202e+07	5.47585e+07	5.35563e+07	2.91114e+07	3.18895e+07	3.08448e+07	3.38344e+07
M149T246	3-Methyladenine	149.023	246.4	149.07	2.62608	C6H7N5	[M]+	Imidazopyrimidines	Purines and purine derivatives	C00913		5142-23-4	HMDB0011600	BioDeepDB	2	pos	6.31885e+06	6.29684e+06	6.25505e+06	1.82879e+07	1.8024e+07	1.70806e+07	1.39564e+07	1.41286e+07	1.46692e+07	5.08375e+06	4.93958e+06	4.90397e+06	8.50316e+06	8.73848e+06	7.81824e+06	1.3726e+07	1.3502e+07	1.33621e+07	1.88367e+06	1.88438e+06	1.74157e+06	4.90986e+06	4.8723e+06	4.9396e+06	1.55851e+06	1.59164e+06	1.52447e+06	8.84625e+06	8.85096e+06	8.97709e+06
M196T121	3-Methyl-L-tyrosine	196.096	121.4	195.089	2.93733	C10H13NO3	[M+H]+	Carboxylic acids and derivatives	Amino acids, peptides, and analogues	C20800				MetaDNA	2	pos	1.98441e+07	2.22285e+07	2.18802e+07	4.34174e+06	5.54872e+06	4.39455e+06	2.27833e+07	2.2681e+07	2.16617e+07	1.75755e+07	1.83571e+07	1.31178e+07	7.76584e+06	4.42992e+06	5.67497e+06	7.98848e+06	6.29735e+06	7.15322e+06	2.64407e+06	2.22708e+06	3.62774e+06	4.91169e+06	5.25799e+06	7.94801e+06	3.03931e+07	2.67437e+07	2.33284e+07	6.15968e+06	5.09332e+06	4.17008e+06
M315T380	3-O-Methylquercetin	315.05	380	316.058	2.61546	C16H12O7	[M-H]-	Flavonoids	Flavones	C04443	Biosynthesis of other secondary metabolites	c("1486-70-0", "NA")		mzCloud	2	neg	7.25152e+07	9.65458e+07	6.42041e+07	5.84361e+07	9.20257e+07	6.98078e+07	1.05355e+08	6.85613e+07	6.73477e+06	2.36872e+08	2.68022e+08	2.96791e+08	8.83826e+07	9.54531e+07	6.62264e+07	2.50626e+07	1.37471e+07	5.99944e+06	1.06745e+08	1.43254e+08	7.02407e+07	1.67481e+08	4.99338e+07	8.56855e+07	2.52012e+07	1.12611e+08	6.89575e+07	1.78056e+08	1.45258e+08	1.4601e+08
M159T203	4,5-Dihydroorotic acid	158.96	202.9	158.033	5.10919	C5H6N2O4	[M+H]+	Carboxylic acids and derivatives	Amino acids, peptides, and analogues	C00337	Global and overview maps; Nucleotide metabolism	155-54-4 / 5988-19-2	HMDB0000528	BioDeepDB	2	pos	6.33588e+07	5.7836e+07	6.97796e+07	5.17138e+07	1.75218e+08	1.54779e+08	5.30168e+07	5.45781e+07	5.27683e+07	1.44473e+08	1.28743e+08	1.37418e+08	1.0329e+08	1.16119e+08	1.39537e+08	3.95272e+07	3.99296e+07	3.81383e+07	5.46438e+07	7.6863e+06	6.6411e+07	8.38071e+07	7.79992e+07	6.2876e+07	4.46547e+07	4.54678e+07	4.56869e+07	1.09249e+08	3.58087e+07	9.79954e+07
M442T556_2	4a-Carboxy-4b-methyl-5a-cholesta-8,24-dien-3b-ol	442.342	555.6	442.345	5.42566	C29H46O3	[M]+	Prenol lipids	Triterpenoids	C15808	Lipid metabolism; Global and overview maps		HMDB0001181	BioDeepDB	2	pos	2.15301e+08	3.17516e+08	2.65258e+08	1.84776e+08	1.7966e+08	1.5478e+08	1.71473e+08	1.73492e+08	5.64178e+07	1.98309e+08	1.37375e+08	1.41741e+08	2.97574e+08	2.89523e+08	6.34642e+08	2.17264e+08	2.27296e+08	1.98217e+08	3.54823e+08	4.09847e+08	5.10104e+08	1.95893e+08	1.90241e+08	2.12471e+08	3.47084e+08	3.61325e+08	3.03828e+08	2.89698e+08	2.90102e+08	3.24809e+08
M219T75	4-Amino-2-methyl-5-(phosphooxymethyl)pyrimidine	219.049	74.8	219.041	4.96406	C6H10N3O4P	[M]+	Diazines		C04556	Metabolism of cofactors and vitamins; Global and overview maps	945-94-8		BioDeepDB	2	pos	2.3374e+07	7.45614e+07	8.03145e+07	5.23502e+07	1.8898e+07	1.88152e+07	8.51075e+07	8.50034e+07	7.27159e+07	2.40764e+07	6.80857e+07	7.97016e+07	6.84272e+07	6.64319e+07	6.15578e+07	1.22514e+08	1.1628e+08	1.12042e+08	8.04115e+07	8.24717e+07	7.88751e+07	5.28649e+07	5.11816e+07	4.60775e+07	8.95881e+07	8.45578e+07	8.61968e+07	7.90939e+07	8.63069e+07	7.45537e+07
M146T53	4-Guanidinobutanoic acid	146.092	52.6	145.085	4.62723	C5H11N3O2	[M+H]+	Carboxylic acids and derivatives	Amino acids, peptides, and analogues	C01035	Amino acid metabolism; Global and overview maps	463-00-3	HMDB0003464	BioDeepDB	2	pos	1.09948e+08	1.00789e+08	1.05113e+08	2.15874e+08	2.17353e+08	2.19992e+08	1.91923e+08	1.80452e+08	1.83643e+08	1.37361e+08	1.38198e+08	1.47703e+08	1.25883e+08	1.17748e+08	7.89368e+07	1.315e+08	1.31782e+08	1.32289e+08	9.9548e+07	9.8315e+07	9.97714e+07	1.54433e+08	1.45546e+08	1.45312e+08	1.35024e+08	1.39491e+08	1.32886e+08	8.64284e+07	8.82119e+07	8.74987e+07
M123T71	4-Hydroxybenzaldehyde	123.044	70.9	122.037	2.2431	C7H6O2	[M+H]+	Organooxygen compounds	Carbonyl compounds	C00633	Chemical structure transformation maps; Xenobiotics biodegradation and metabolism; Global and overview maps	123-08-0	HMDB0011718	mzCloud	2	pos	6.14812e+07	4.35139e+07	4.48799e+07	1.88901e+07	1.31291e+07	1.10012e+07	6.96741e+07	4.8852e+07	4.5464e+07	7.6833e+07	5.34925e+07	5.09822e+07	4.83497e+07	3.85513e+07	2.30114e+07	2.45725e+07	3.88303e+07	2.36406e+07	3.70863e+07	3.95347e+07	4.87138e+07	1.1937e+07	2.21878e+07	1.21598e+07	4.59074e+07	5.66962e+07	5.78785e+07	2.5773e+07	4.50437e+07	2.56894e+07
M163T74	4-Hydroxycinnamic acid	163.04	74.4	164.047	3.21395	C9H8O3	[M-H]-	Cinnamic acids and derivatives	Hydroxycinnamic acids and derivatives	C00811	Metabolism of cofactors and vitamins; Biosynthesis of other secondary metabolites; Amino acid metabolism; Chemical structure transformation maps; Global and overview maps	7400-08-0/7400-08-0 501-98-4/501-98-4	HMDB0002035	MoNA	2	neg	2.43181e+07	2.06788e+07	2.01947e+07	3.95824e+07	3.43334e+07	3.68556e+07	4.63976e+07	2.41169e+07	2.93481e+07	4.18936e+07	2.88131e+07	3.19254e+07	2.04012e+07	2.11039e+07	1.90331e+07	1.93706e+07	2.01322e+07	2.01372e+07	1.67268e+07	1.49945e+07	1.37901e+07	1.93168e+07	1.92165e+07	1.81379e+07	4.22047e+07	3.07802e+07	2.92452e+07	2.19293e+07	2.45468e+07	2.11955e+07
M163T249_1	4-Hydroxycoumarin	163.038	249.1	162.032	2.31002	C9H6O3	[M+H]+	Coumarins and derivatives		C20414		1076-38-6		BioDeepDB	2	pos	3.53888e+06	1.44622e+07	1.39227e+07	1.17054e+07	1.16674e+07	1.11822e+07	1.42372e+07	1.36092e+07	1.38808e+07	1.60713e+07	3.8278e+06	3.79007e+06	3.75387e+06	4.52964e+06	1.51083e+07	7.42343e+06	1.96677e+06	7.80564e+06	4.2141e+06	4.24688e+06	1.62159e+07	1.6793e+07	1.72854e+07	1.7054e+07	7.39082e+06	7.23559e+06	7.19973e+06	4.51345e+06	4.51441e+06	4.42635e+06
M137T67	4-Hydroxyphenylacetaldehyde	137.064	67	136.052	29.697	C8H8O2	[M+H]+	Benzene and substituted derivatives	Phenylacetaldehydes	C03765	Chemical structure transformation maps; Amino acid metabolism; Biosynthesis of other secondary metabolites; Global and overview maps	7339-87-9	HMDB0003767	BioDeepDB	2	pos	2.73053e+07	2.51789e+07	2.11506e+07	1.47952e+07	1.08302e+07	1.23553e+07	6.00812e+07	6.31512e+07	6.2628e+07	2.88663e+07	2.74675e+07	5.44002e+07	2.40947e+07	2.4303e+07	4.1118e+07	8.13422e+06	1.29256e+07	1.66356e+07	2.92997e+07	2.53846e+07	2.35157e+07	2.34012e+07	1.42266e+07	1.28453e+07	2.62598e+07	2.23777e+07	2.14478e+07	1.44343e+07	1.21793e+07	1.3423e+07
M137T232	4-Methoxybenzaldehyde	137.059	231.9	136.052	4.28548	C8H8O2	[M+H]+	Benzene and substituted derivatives	Benzoyl derivatives	C10761		123-11-5	HMDB0029686	BioDeepDB	2	pos	2.03845e+07	2.15654e+07	1.81172e+07	4.07519e+07	3.76033e+07	5.4461e+07	5.58773e+06	5.45831e+06	5.67166e+06	2.13936e+07	2.1524e+07	2.21962e+07	1.69426e+07	4.5554e+06	3.07295e+07	2.66847e+07	2.49371e+07	2.99495e+07	1.37099e+07	1.33593e+07	1.48701e+07	2.9281e+07	4.76215e+07	4.84274e+07	1.90294e+07	1.84914e+07	1.8004e+07	1.62395e+07	4.273e+07	1.56078e+07
M326T226	4-O-beta-D-Glucosyl-4-hydroxycinnamate	326.103	226	326.1	7.3597	C15H18O8	[M]-	Benzene and substituted derivatives	Alcohols and polyols	C04415				MetaDNA	2	neg	1.13797e+08	3.60825e+08	3.95102e+08	8.62622e+07	9.1345e+07	8.55817e+07	1.53456e+08	1.42583e+08	1.67253e+08	4.15279e+08	3.62564e+08	3.53483e+08	1.45667e+08	1.50283e+08	1.46522e+08	6.86736e+07	1.03426e+08	8.65407e+07	4.47852e+08	5.17746e+08	5.26243e+08	1.32879e+09	1.31446e+09	1.35049e+09	1.39477e+09	1.66559e+09	1.63404e+09	1.30592e+08	1.3756e+08	1.37819e+08
M401T260	4'-O-Desmethylpapaveroxine	401.157	259.6	401.147	23.4322	C21H23NO7	[M]+	isoquinolines		C21599	Biosynthesis of other secondary metabolites; Global and overview maps			BioDeepDB	2	pos	2.15266e+07	2.37828e+07	2.19555e+07	2.24294e+07	2.55215e+07	1.94173e+07	3.30744e+07	3.96317e+07	3.49183e+07	1.93573e+07	2.18798e+07	1.69503e+07	1.76088e+07	1.37873e+07	1.72514e+07	9.22507e+06	1.02789e+07	9.30889e+06	2.02042e+07	1.67495e+07	2.48981e+07	2.82116e+07	3.66518e+07	3.26726e+07	2.31622e+07	3.92276e+07	2.41255e+07	1.83284e+07	1.90124e+07	1.45986e+07
M182T104	4-Pyridoxic acid	182.046	103.7	183.053	0	C8H9NO4	[M-H]-	Pyridines and derivatives	Pyridinecarboxylic acids and derivatives	C00847	Metabolism of cofactors and vitamins; Global and overview maps	82-82-6	HMDB0000017	BioDeepDB	2	neg	5.46156e+06	5.86655e+06	6.51678e+06	4.45515e+06	4.07285e+06	3.58726e+06	1.77532e+07	1.96138e+07	2.01293e+07	5.59187e+06	5.15635e+06	5.9764e+06	8.34898e+06	6.95601e+06	8.01683e+06	3.73875e+06	4.40704e+06	4.1842e+06	5.1222e+06	6.71187e+06	5.10613e+06	4.39259e+06	4.16083e+06	4.22327e+06	8.6458e+06	5.71637e+06	8.40205e+06	3.2313e+06	4.61317e+06	2.43346e+06
M414T615	5alpha-Ergosta-7,22-diene-3beta,5-diol	414.354	615.3	414.35	10.3776	C28H46O2	[M]+	Steroids and steroid derivatives		C04416				BioDeepDB	2	pos	8.60582e+06	1.06954e+07	9.09066e+06	3.89235e+07	4.05639e+07	2.29704e+07	196075	1.32108e+06	1.08201e+07	7.69531e+07	5.95866e+07	8.8625e+07	5.05578e+06	1.85064e+06	6.03888e+06	1.39627e+07	1.3214e+07	1.30203e+07	1.59785e+07	8.66336e+06	2.47302e+07	4.75168e+07	4.78857e+07	4.9018e+07	1.19558e+07	1.14681e+07	1.50295e+07	7.06269e+07	7.84791e+07	5.43593e+07
M117T367	5-Aminopentanoic acid	116.928	366.6	117.079	1.4777	C5H11NO2	[M]-	Carboxylic acids and derivatives	Amino acids, peptides, and analogues	C00431	Amino acid metabolism; Global and overview maps	660-88-8	HMDB0003355	BioDeepDB	2	neg	5.28069e+07	8.2648e+07	5.21485e+07	4.52358e+07	4.30565e+07	5.80082e+07	6.20362e+07	5.76437e+07	5.73537e+07	6.98938e+07	6.37724e+07	7.42993e+07	4.70109e+07	5.47333e+07	4.80667e+07	3.84402e+07	4.25972e+07	3.90796e+07	4.80573e+07	6.41549e+07	5.73654e+07	7.62924e+07	8.41348e+07	7.53146e+07	1.34118e+08	7.05477e+07	1.69224e+08	2.87687e+07	2.94219e+07	3.06959e+07
M197T91	5-Hydroxyconiferyl alcohol	197.08	90.9	196.074	4.95228	C10H12O4	[M+H]+	Phenols	Methoxyphenols	C12205	Biosynthesis of other secondary metabolites; Global and overview maps	1782-47-4	HMDB0060398	MetaDNA	2	pos	1.01908e+07	9.70464e+06	1.04852e+07	202623	239401	558403	9.54684e+06	5.5124e+06	6.76863e+06	1.05604e+07	1.03808e+07	9.28592e+06	1.03006e+07	7.1016e+06	1.04984e+07	893292	823937	827630	3.64408e+06	4.156e+06	3.24095e+06	1.00728e+06	892466	1.31919e+06	1.81732e+07	1.85138e+07	1.86073e+07	427017	107404	190923
M192T122	5-Hydroxyindoleacetic acid	192.065	121.5	191.058	0.964425	C10H9NO3	[M+H]+	Indoles and derivatives	Indolyl carboxylic acids and derivatives	C05635	Amino acid metabolism; Nervous system; Global and overview maps	54-16-0	HMDB0000763	BioDeepDB	2	pos	6.2315e+06	6.80858e+06	5.61251e+06	6.58675e+06	7.04743e+06	7.41251e+06	1.15418e+07	9.88067e+06	1.10201e+07	1.78259e+06	1.75558e+06	1.49928e+06	5.15542e+06	1.87442e+06	1.92348e+06	1.48589e+06	4.44347e+06	3.92887e+06	1.72143e+06	2.84616e+06	1.73646e+06	2.07507e+06	2.41134e+06	1.61603e+06	1.39768e+07	1.34197e+07	1.30045e+07	4.6944e+06	4.23435e+06	4.58295e+06
M143T47	5-Hydroxymethyluracil	143.049	46.6	142.038	26.0331	C5H6N2O3	[M+H]+	Diazines	Pyrimidines and pyrimidine derivatives	C03088		4433-40-3	HMDB0000469	BioDeepDB	2	pos	4.44298e+07	6.21494e+07	1.49261e+07	4.24896e+07	1.00346e+07	3.82213e+07	3.75001e+06	2.95084e+06	4.76578e+06	5.0826e+07	5.11287e+07	1.41001e+07	5.40598e+06	2.97392e+06	6.78713e+06	7.05024e+07	1.73696e+07	8.43997e+07	3.73944e+07	4.29365e+07	4.18096e+07	9.86422e+07	9.19782e+07	2.29572e+07	1.44244e+08	1.62732e+08	1.70487e+08	1.23968e+07	1.17356e+07	1.30044e+07
M298T212	5'-Methylthioadenosine	298.094	212.3	297.09	10.9898	C11H15N5O3S	[M+H]+	5'-deoxyribonucleosides	5'-deoxy-5'-thionucleosides	C00170	Chemical structure transformation maps; Amino acid metabolism; Global and overview maps; Metabolism of terpenoids and polyketides	2457-80-9	HMDB0001173	BioDeepDB	2	pos	6.42558e+07	6.92967e+07	6.44888e+07	7.78763e+07	7.54068e+07	7.365e+07	5.57128e+07	5.84924e+07	5.35634e+07	2.92872e+07	2.72786e+07	2.74577e+07	4.30722e+07	4.04093e+07	936896	6.13527e+07	5.46404e+07	5.908e+07	5.24042e+07	6.14979e+07	5.56237e+07	4.00815e+07	4.11372e+07	4.39712e+07	3.40033e+07	3.55207e+07	3.97749e+07	4.03918e+07	3.98254e+07	4.256e+07
M332T53	5'-O-beta-D-Glucosylpyridoxine	332.131	52.6	331.127	7.26113	C14H21NO8	[M+H]+	organic heteromonocyclic compound		C03996		26545-80-2		BioDeepDB	2	pos	2.73074e+07	2.68563e+07	1.88303e+07	3.19918e+07	1.77971e+07	5.19582e+07	2.80423e+07	8.56801e+07	2.49432e+07	3.75517e+07	6.92494e+07	7.18192e+07	9.60745e+06	1.02933e+07	1.68767e+07	3.71596e+07	3.60019e+07	1.18844e+07	8.07148e+07	2.2172e+07	1.78024e+07	5.26894e+07	5.80713e+07	2.74806e+07	5.6294e+07	7.63617e+06	5.20016e+07	2.17073e+07	2.36407e+07	2.42732e+07
M367T155	5-O-Feruloylquinic acid	367.1	155	368.111	10.1443	C17H20O9	[M-H]-	Benzene and substituted derivatives	1-hydroxy-2-unsubstituted benzenoids	C02572				MetaDNA	2	neg	1.74032e+06	2.28017e+06	1.66934e+06	1.37104e+06	2.87575e+06	1.58918e+06	2.32921e+07	2.0145e+07	1.73433e+07	2.61391e+06	2.25679e+06	2.63728e+06	4.46379e+06	3.45916e+06	3.84565e+06	4.75411e+06	6.34105e+06	1.02427e+07	6.96927e+06	5.52388e+06	8.7331e+06	8.25375e+06	8.54666e+06	1.18846e+07	1.26098e+07	1.11498e+07	1.01791e+07	1.05199e+07	5.32387e+06	7.49153e+06
M183T237	5-Oxo-1,2-campholide	183.101	237.2	182.094	5.3304	C10H14O3	[M+H]+			C02952				BioDeepDB	2	pos	1.00557e+07	1.11207e+07	1.0064e+07	1.84287e+06	3.38119e+06	1.72515e+06	5.8515e+06	5.60383e+06	6.84237e+06	9.11773e+06	9.36779e+06	9.36513e+06	7.14259e+06	6.92369e+06	3.25305e+06	8.31208e+06	8.80752e+06	8.29631e+06	1.08569e+07	1.06039e+07	1.09539e+07	1.26391e+07	1.34363e+07	1.39783e+07	1.72326e+07	1.88279e+07	1.88651e+07	6.40432e+06	6.11446e+06	6.38917e+06
M205T335	6-Acetyl-D-glucose	205.07	334.7	222.074	15.2828	C8H14O7	[M+H-H2O]+	Carboxylic acids and derivatives	Alcohols and polyols	C02655				MetaDNA	2	pos	1.21145e+08	1.70678e+08	1.18804e+08	8.4759e+07	8.44576e+07	9.22533e+07	2.09881e+08	2.34066e+08	2.28062e+08	1.5359e+08	1.3734e+08	5.84352e+07	1.42574e+08	1.80603e+08	1.56432e+08	8.99438e+07	9.2859e+07	8.23612e+07	1.05777e+08	1.26375e+08	1.17291e+08	1.3121e+08	1.28828e+08	1.25418e+08	1.89927e+08	1.85503e+08	2.03152e+08	7.41175e+07	1.19591e+08	1.31284e+08
M131T84	6-Hydroxyhexanoic acid	131.071	84.4	132.079	0.946051	C6H12O3	[M-H]-	Hydroxy acids and derivatives	Medium-chain hydroxy acids and derivatives	C06103	Xenobiotics biodegradation and metabolism; Global and overview maps	1191-25-9	HMDB0012843	mzCloud	2	neg	373930	3.32499e+06	2.77857e+06	940231	797000	683046	5.10732e+06	4.05951e+06	4.38301e+06	1.04826e+06	674911	378458	3.77269e+06	4.57325e+06	4.48054e+06	9.58376e+06	1.01158e+07	1.16082e+07	1.78104e+07	1.94764e+07	2.00608e+07	6.747e+07	7.92776e+07	6.79383e+07	1.48023e+07	1.34065e+07	1.77511e+07	306701	1.17865e+06	851104
M293T47	6-Tuliposide B	293.087	47.4	294.095	4.17622	C11H18O9	[M-H]-	Organooxygen compounds	Carbohydrates and carbohydrate conjugates	C21186				MetaDNA	2	neg	1.25259e+07	1.10318e+07	1.22652e+07	1.69229e+07	1.72235e+07	1.55177e+07	6.61101e+06	5.44715e+06	4.49435e+06	7.75689e+06	2.07257e+07	2.40767e+07	1.41896e+07	1.17847e+07	1.25137e+07	9.63001e+06	7.36248e+06	9.36558e+06	2.72523e+07	2.60727e+07	2.50516e+07	1.47757e+07	2.08893e+07	1.93293e+07	2.30452e+07	1.98794e+07	2.49709e+07	4.2446e+06	1.05457e+07	7.03704e+06
M521T502	7,8-Dihydro-beta-carotene	521.439	502.3	538.454	13.5508	C40H58	[M+H-H2O]+	Prenol lipids	Tetraterpenoids	C16291	Metabolism of terpenoids and polyketides			MetaDNA	2	pos	2.06787e+07	3.04305e+07	2.31924e+07	3.25546e+07	2.72877e+07	2.76271e+07	2.72386e+07	2.67432e+07	2.62421e+07	6.40122e+07	5.1298e+07	7.24157e+07	1.93353e+07	2.13816e+07	1.38765e+07	3.9925e+07	3.38338e+07	2.92708e+07	2.23486e+07	2.5299e+07	2.43303e+07	8.76881e+06	2.35543e+07	3.76782e+07	2.74817e+07	2.68171e+07	2.65855e+07	1.24106e+07	1.30437e+07	1.3977e+07
M314T71	7,8-Dihydropteroic acid	314.089	70.7	314.113	8.84787	C14H14N6O3	[M]+	Pteridines and derivatives	Pterins and derivatives	C00921	Metabolism of cofactors and vitamins; Global and overview maps	2134-76-1	HMDB0001412	BioDeepDB	2	pos	4.55824e+07	4.37332e+07	3.91776e+07	3.60032e+06	1.50562e+07	4.18489e+06	1.40228e+06	1.82694e+06	1.53737e+06	2.50305e+07	2.36441e+07	2.15858e+07	2.74027e+07	2.6769e+07	3.34097e+07	4.3686e+07	5.18894e+07	4.88313e+07	1.63007e+07	1.59301e+07	2.14071e+07	2.05374e+07	2.25896e+07	3.03995e+07	2.42029e+07	2.5497e+07	2.5204e+07	2.594e+07	2.80904e+07	2.77114e+07
M383T560	7-Dehydrodesmosterol	383.328	560.4	382.324	8.54621	C27H42O	[M+H]+	Steroids and steroid derivatives	Cholestane steroids	C05107	Lipid metabolism; Global and overview maps	1715-86-2	HMDB0003896	BioDeepDB	2	pos	1.76431e+07	1.78072e+07	1.95747e+07	2.50295e+07	1.55374e+07	1.76291e+07	3.1849e+07	2.21761e+07	1.85334e+07	2.26202e+07	3.54864e+07	2.40346e+07	1.8364e+07	3.71967e+07	1.89264e+07	3.20838e+07	2.58082e+07	3.09362e+07	1.89382e+07	1.85807e+07	3.29998e+07	4.08511e+07	2.55494e+07	1.86056e+07	2.63282e+07	1.38252e+07	1.46645e+07	2.32076e+07	3.63175e+07	3.00114e+07
M372T100	7-O-Acetylsalutaridinol	372.185	99.6	371.173	11.618	C21H25NO5	[M+H]+	Azacyclic compounds	1-hydroxy-4-unsubstituted benzenoids	C05322	Biosynthesis of other secondary metabolites; Global and overview maps			MetaDNA	2	pos	3.33856e+07	3.37555e+07	3.29337e+07	1.22166e+07	1.31017e+07	1.25575e+07	3.13081e+07	3.27152e+07	3.14418e+07	6.49055e+07	5.4933e+07	6.62274e+07	1.90315e+07	1.69993e+07	1.77105e+07	1.00757e+07	9.36083e+06	9.46996e+06	1.30205e+07	1.27374e+07	1.28907e+07	2.11272e+07	2.3736e+07	2.33897e+07	5.34522e+07	5.29229e+07	5.30389e+07	1.40667e+07	1.25285e+07	1.2937e+07
M170T271	8-Amino-7-oxononanoate	170.117	270.7	187.121	19.5983	C9H17NO3	[M+H-H2O]+	Fatty Acyls		C01092	Metabolism of cofactors and vitamins; Global and overview maps	4707-58-8		BioDeepDB	2	pos	1.226e+06	1.11903e+06	1.25007e+06	1.22472e+06	1.2409e+06	1.09954e+06	892914	1.20796e+06	905123	1.3878e+06	1.23984e+06	1.37063e+06	1.31792e+06	1.4002e+06	1.1677e+06	1.26376e+06	1.21056e+06	1.17553e+06	1.25205e+06	1.2765e+06	1.18226e+06	1.27767e+06	1.28943e+06	1.22814e+06	1.27689e+06	1.27917e+06	1.16004e+06	1.2979e+06	1.22027e+06	1.23856e+06
M311T455	9(S)-HPODE	311.224	454.6	312.23	4.74256	C18H32O4	[M-H]-	Fatty Acyls	Lineolic acids and derivatives	C14827	Lipid metabolism; Global and overview maps	29774-12-7	HMDB0006940	BioDeepDB	2	neg	4.7639e+07	3.87309e+07	3.92415e+07	4.49734e+07	4.36558e+07	3.64241e+07	7.32978e+07	6.7992e+07	7.13064e+07	7.83607e+07	7.69633e+07	6.95572e+07	2.97511e+07	2.66735e+07	2.65193e+07	4.42033e+07	4.28749e+07	4.45231e+07	1.43094e+07	1.60815e+07	1.02169e+07	1.20076e+08	1.24082e+08	1.17294e+08	6.17241e+07	5.88327e+07	6.22983e+07	4.9181e+07	4.63808e+07	4.07615e+07
M313T377	9,10,13-TriHOME	313.236	376.8	330.241	9.04757	C18H34O5	[M+H-H2O]+	Fatty Acyls	Fatty acids and conjugates	C14835	Lipid metabolism	29907-57-1	HMDB0004710	MetaDNA	2	pos	7.3221e+06	6.46943e+06	7.69652e+06	927446	868881	896740	1.09531e+06	1.09827e+06	1.10987e+06	1.05585e+07	6.48066e+06	1.11202e+07	4.56228e+06	4.79448e+06	4.93409e+06	930651	894076	961297	1.78252e+06	3.82059e+06	5.85906e+06	2.12464e+06	6.54379e+06	7.08418e+06	4.7122e+07	4.40795e+07	4.2838e+07	871513	900413	815329
M315T444	9,10-DHOME	315.251	444.2	314.246	5.6336	C18H34O4	[M+H]+	Fatty Acyls	Fatty acids and conjugates	C14828	Lipid metabolism	263399-34-4	HMDB0004704	BioDeepDB	2	pos	2.07314e+08	2.26553e+08	1.80654e+08	2.99807e+08	2.37959e+08	2.64406e+08	1.85352e+07	2.60042e+07	9.68711e+07	1.89531e+08	2.34448e+08	5.88889e+07	2.66044e+08	3.02744e+08	2.67469e+08	3.2917e+08	5.66492e+08	1.50719e+08	8.82559e+07	7.34883e+07	7.2606e+07	1.78651e+08	2.93486e+08	4.88081e+08	1.5993e+07	7.11274e+06	1.10562e+07	3.70009e+07	2.73574e+08	2.14654e+08
M329T356	9,10-Dihydroxy-12,13-epoxyoctadecanoate	329.232	356.3	330.241	4.62894	C18H34O5	[M-H]-	Carboxylic acids and derivatives	Alcohols and polyols	C14837	Lipid metabolism			MetaDNA	2	neg	1.08817e+07	3.70739e+07	3.59773e+07	3.72841e+07	3.54154e+07	4.64058e+07	3.5838e+07	4.3464e+07	4.50415e+07	3.22029e+07	4.77472e+07	4.25652e+07	3.83256e+07	5.43162e+07	5.24072e+07	7.39749e+07	6.21461e+07	4.46638e+07	3.47836e+07	2.82083e+07	2.5313e+07	4.15756e+07	7.98386e+06	4.598e+07	6.642e+07	1.90905e+07	6.03652e+07	2.92062e+07	3.77326e+07	3.56398e+07
M299T473	9,10-Dihydroxystearate	299.257	473	316.261	9.47013	C18H36O4	[M+H-H2O]+	Fatty Acyls		C19622	Lipid metabolism			BioDeepDB	2	pos	5.255e+06	2.11579e+06	2.11353e+06	8.98426e+06	1.39452e+07	3.17019e+07	7.81493e+06	5.76689e+06	8.02734e+06	1.18356e+06	1.47428e+06	4.61995e+06	3.20142e+06	2.99061e+06	2.79634e+07	1.57449e+07	1.58585e+07	1.61651e+07	1.61544e+06	1.36992e+06	1.49156e+06	3.34922e+06	1.15037e+07	1.24662e+07	4.32257e+06	3.95929e+06	4.36384e+06	8.36142e+06	1.39432e+07	4.46297e+06
M299T558	9-cis-Retinoic acid	299.201	558	300.209	2.08555	C20H28O2	[M-H]-	Prenol lipids	Retinoids	C15493	Cancer: overview; Metabolism of cofactors and vitamins; Endocrine system; Cancer: specific types; Immune system	5300-03-8	HMDB0002369	BioDeepDB	2	neg	3.05229e+07	3.50946e+07	3.60433e+07	3.3119e+07	3.31217e+07	3.60146e+07	3.82753e+07	3.73682e+07	4.15727e+07	3.16362e+07	3.01041e+07	3.50243e+07	3.04399e+07	2.75039e+07	3.29385e+07	3.50618e+07	3.698e+07	3.598e+07	1.96656e+07	3.3929e+07	2.5956e+07	4.07761e+07	4.29544e+07	4.03696e+07	5.23181e+07	6.00538e+06	6.38304e+07	3.22022e+07	3.30104e+07	2.78667e+07
M277T466	9-OxoODE	277.215	466	294.219	9.14093	C18H30O3	[M+H-H2O]+	Fatty Acyls	Lineolic acids and derivatives	C14766	Lipid metabolism	54232-59-6	HMDB0004669	mzCloud	2	pos	5.13557e+07	2.9545e+07	5.62256e+07	4.96856e+07	8.21418e+07	4.15029e+07	2.96399e+07	2.62284e+07	7.876e+07	4.64453e+07	6.16909e+07	5.85494e+07	2.96231e+07	3.21144e+07	5.47074e+07	4.35193e+07	3.08285e+07	4.66591e+07	2.85254e+07	2.65405e+07	3.26523e+07	2.26357e+07	2.53341e+07	3.13719e+07	2.71412e+07	2.66853e+07	3.5097e+07	4.04552e+07	6.69823e+07	2.82247e+07
M427T214_3	Abscisic acid glucose ester	427.202	214.1	426.189	13.1649	C21H30O9	[M+H]+	Prenol lipids	Terpene glycosides	C15970	Global and overview maps; Metabolism of terpenoids and polyketides			MetaDNA	2	pos	1.88966e+07	2.03103e+07	1.82196e+07	5.06158e+06	5.60835e+06	4.87376e+06	1.12327e+07	1.14708e+07	1.3266e+07	2.51972e+07	2.49291e+07	3.0146e+07	7.34979e+06	4.73038e+06	7.24582e+06	1.83882e+07	1.58425e+07	1.12449e+07	4.22074e+06	853602	2.66665e+06	1.3017e+08	1.06096e+08	1.13977e+08	2.72277e+07	4.86064e+07	4.20034e+07	9.56382e+06	6.71886e+06	7.64051e+06
M163T158	Acetylcysteine	163.039	158.4	163.03	1.70364	C5H9NO3S	[M]+	Carboxylic acids and derivatives	Amino acids, peptides, and analogues	C06809		616-91-1	HMDB0001890	BioDeepDB	2	pos	3.03446e+07	3.08345e+07	3.1407e+07	1.39925e+07	1.41784e+07	1.36869e+07	2.47546e+07	2.40409e+07	2.42861e+07	2.37125e+07	2.3574e+07	2.43637e+07	1.98623e+07	2.09915e+07	1.77062e+07	1.08108e+07	1.01662e+07	1.05664e+07	1.35316e+07	1.37662e+07	1.29112e+07	1.46477e+07	1.44246e+07	1.37693e+07	2.18483e+07	2.17875e+07	2.29264e+07	1.45435e+07	1.38565e+07	1.39787e+07
M180T214	Acetylisoniazid	180.086	214.1	179.07	6.19708	C8H9N3O2	[M+H]+	Pyridines and derivatives	Pyridinecarboxylic acids and derivatives	C07585	Xenobiotics biodegradation and metabolism	1078-38-2	HMDB0041821	BioDeepDB	2	pos	1.38179e+07	1.44959e+07	1.43532e+07	1.0734e+07	1.09236e+07	1.19864e+07	1.43762e+07	7.46344e+06	7.57188e+06	1.20801e+07	1.07039e+07	1.11524e+07	6.84912e+06	1.15766e+07	1.14732e+07	9.1051e+06	1.04343e+07	1.00858e+07	6.424e+06	8.61344e+06	7.32218e+06	1.4527e+07	7.22171e+06	7.05476e+06	1.63716e+07	9.30288e+06	9.74472e+06	9.30076e+06	7.82478e+06	1.23986e+07
M140T34_2	Acetylphosphate	139.981	34	139.988	9.008	C2H5O5P	[M]+	Organic phosphoric acids and derivatives	Phosphate esters	C00227	Carbohydrate metabolism; Energy metabolism; Metabolism of other amino acids; Global and overview maps	590-54-5	HMDB0001494	BioDeepDB	2	pos	1.77892e+07	1.49709e+07	1.58816e+07	1.5936e+07	1.23069e+07	1.5661e+07	1.67297e+07	1.57604e+07	1.62196e+07	6.23627e+07	5.86531e+07	6.54075e+07	9.87336e+06	1.12436e+07	1.03905e+07	1.69199e+07	1.62526e+07	1.68504e+07	1.45139e+07	1.59267e+07	1.64096e+07	1.89204e+07	1.94718e+07	1.89779e+07	1.86645e+07	5.45587e+06	7.55364e+06	1.7704e+07	5.62041e+06	1.71181e+07
M179T232	Acridine	179.069	231.8	179.073	24.0091	C13H9N	[M]+	Industrial Chemicals		C20141		260-94-6		mzCloud	2	pos	2.40231e+07	2.44591e+07	2.41758e+07	1.43494e+07	1.45604e+07	1.45812e+07	2.04383e+07	1.96832e+07	2.01878e+07	2.26576e+07	2.26758e+07	2.45587e+07	1.97795e+07	1.7171e+07	1.92003e+07	1.97067e+07	1.99554e+07	2.03114e+07	7.62267e+06	9.34123e+06	9.8144e+06	9.51908e+06	7.00361e+06	9.35806e+06	1.75982e+07	1.46813e+07	1.48919e+07	7.82907e+06	7.9146e+06	7.96974e+06
M134T82	Adenine	134.047	82.3	135.054	1.49201	C5H5N5	[M-H]-	Imidazopyrimidines	Purines and purine derivatives	C00147	Metabolism of terpenoids and polyketides; Global and overview maps; Nucleotide metabolism	73-24-5	HMDB0000034	BioDeepDB	2	neg	3.45249e+08	3.09848e+08	3.09079e+08	2.06138e+08	1.63119e+08	3.68104e+08	2.59138e+08	2.60335e+08	1.4379e+08	9.11674e+07	1.95065e+08	1.99924e+08	2.00418e+08	4.45104e+08	4.17244e+08	2.7976e+08	2.72959e+08	1.97252e+08	1.89584e+08	2.92169e+08	8.34974e+07	3.34571e+08	1.82046e+08	3.58337e+08	2.30171e+08	2.91356e+08	2.52886e+08	1.47446e+08	2.20046e+08	1.44816e+08
M332T401	Adrenic acid	332.277	400.9	332.272	15.6499	C22H36O2	[M]+	Fatty Acyls	Fatty acids and conjugates	C16527	Lipid metabolism; Cell growth and death	28874-58-0	HMDB0002226	MetaDNA	2	pos	2.84736e+06	2.5095e+06	2.6993e+06	2.11292e+06	5.26171e+06	2.36496e+06	1.07395e+06	2.3851e+06	2.58044e+06	3.74767e+06	3.82847e+06	2.61478e+06	1.78489e+06	1.71306e+06	2.5557e+06	3.03784e+06	3.37872e+06	3.79217e+06	3.00283e+06	2.83291e+06	2.77782e+06	4.35468e+06	4.94868e+06	4.74939e+06	5.01575e+06	4.87539e+06	5.57932e+06	1.13623e+06	1.97184e+06	1.08938e+06
M341T198	Aesculin	341.085	197.6	340.079	3.49007	C15H16O9	[M+H]+	Coumarins and derivatives	Coumarin glycosides	C09264		531-75-9	HMDB0030820	BioDeepDB	2	pos	6.76186e+07	6.99883e+07	7.01295e+07	4.11607e+07	4.20767e+07	4.37683e+07	6.29705e+07	6.31871e+07	6.0989e+07	5.49283e+07	5.42572e+07	5.89182e+07	5.78502e+07	5.90928e+07	5.94823e+07	8.34646e+07	9.11557e+07	9.0555e+07	3.43385e+07	3.41617e+07	3.30066e+07	3.03675e+07	2.75702e+07	2.93878e+07	6.46526e+07	5.85171e+07	6.08906e+07	2.24448e+07	2.50349e+07	2.52172e+07
M331T410	Aflatoxin G2	331.078	410.2	330.074	8.98881	C17H14O7	[M+H]+	Coumarins and derivatives	Furanocoumarins	C16754	Biosynthesis of other secondary metabolites; Global and overview maps	7241-98-7	HMDB0030475	mzCloud	2	pos	1.23625e+06	1.34999e+06	1.71086e+06	2.31276e+06	2.55685e+06	2.47494e+06	2.70117e+06	2.93995e+06	3.02394e+06	3.1958e+06	3.25474e+06	3.48076e+06	1.39631e+06	1.93409e+06	1.42306e+06	2.94546e+06	2.81851e+06	2.69034e+06	1.46141e+06	1.39558e+06	1.34061e+06	1.13761e+06	1.32227e+06	1.15587e+06	1.56292e+06	1.56829e+06	1.51311e+06	1.63518e+06	1.3669e+06	1.53006e+06
M274T301	Afzelechin	274.077	301.2	274.084	24.4451	C15H14O5	[M]+	Flavonoids	Flavans	C09320	Biosynthesis of other secondary metabolites; Global and overview maps	2545-00-8	HMDB0030823	MetaDNA	2	pos	2.67172e+07	2.79485e+07	3.3314e+07	4.84264e+07	3.91189e+07	5.11373e+07	1.42852e+07	1.83999e+07	1.76474e+07	5.34035e+07	5.3977e+07	4.21049e+07	3.76218e+07	1.36352e+07	1.77253e+07	3.89697e+07	3.58917e+07	5.06478e+07	4.16731e+06	2.06678e+06	6.11557e+06	5.29268e+07	6.53005e+07	8.23503e+07	3.20228e+06	2.31956e+06	2.9061e+06	1.27962e+08	9.14093e+07	6.24327e+07
M360T444_1	Aldosterone	360.309	444.1	360.194	5.09503	C21H28O5	[M]+	Steroids and steroid derivatives	Hydroxysteroids	C01780	Excretory system; Endocrine system; Lipid metabolism; Target-based classification: Nuclear receptors; Global and overview maps	52-39-1	HMDB0000037	BioDeepDB	2	pos	1.64679e+08	2.01865e+08	1.36544e+08	1.63914e+08	1.90208e+08	9.48758e+07	7.66329e+07	7.98533e+07	1.97625e+08	2.46138e+08	2.15015e+08	2.40141e+08	2.47117e+08	2.03258e+08	1.67426e+08	9.11431e+07	1.07912e+08	1.27884e+08	8.0176e+07	7.92836e+07	8.48361e+07	1.34948e+08	1.14703e+08	1.67963e+08	1.06453e+08	1.30953e+08	1.08203e+08	1.16699e+08	9.66469e+07	1.01817e+08
M159T103	Allantoin	158.962	102.9	158.044	11.9056	C4H6N4O3	[M+H]+	Azoles	Imidazoles	C01551		97-59-6	HMDB0000462	BioDeepDB	2	pos	7.66801e+07	4.23909e+07	9.16965e+07	1.1797e+08	1.15524e+08	1.33047e+08	9.02101e+07	5.57393e+07	6.5064e+07	2.17201e+08	2.17587e+08	2.19087e+08	1.73561e+08	4.7488e+07	5.99181e+07	1.19978e+08	1.22955e+08	9.55006e+07	2.04203e+08	6.70659e+07	7.4629e+07	1.32512e+08	1.27967e+08	7.4996e+07	1.57702e+08	5.53139e+07	1.03323e+08	6.81318e+07	1.59304e+08	7.1652e+07
M300T255	all-trans-Retinoic acid	300.197	255	300.209	4.09652	C20H28O2	[M]+	Prenol lipids	Retinoids	C00777	Cancer: overview; Metabolism of cofactors and vitamins; Cancer: specific types; Immune system; Global and overview maps	302-79-4	HMDB0001852	BioDeepDB	2	pos	2.79718e+07	2.88742e+07	2.6915e+07	2.94936e+07	2.59636e+07	2.81559e+07	2.68428e+07	2.54209e+07	2.188e+07	2.38089e+07	2.27764e+07	2.36418e+07	1.87259e+07	1.00946e+07	1.12862e+07	3.27271e+07	3.92538e+07	4.13249e+07	1.69396e+07	1.4473e+07	1.36816e+07	1.91917e+07	2.32076e+07	2.22672e+07	2.10113e+07	1.9112e+07	2.32795e+07	2.75022e+07	2.33661e+07	2.71817e+07
M537T614	Alpha-Carotene	537.412	613.8	536.438	4.53055	C40H56	[M+H]+	Prenol lipids	Tetraterpenoids	C05433	Chemical structure transformation maps; Global and overview maps; Metabolism of terpenoids and polyketides	7488-99-5 / 432-70-2	HMDB0003993	BioDeepDB	2	pos	9.98659e+06	8.59992e+06	9.92495e+06	7.94022e+06	9.05781e+06	1.05197e+07	3.31371e+07	2.8889e+07	1.64595e+07	3.16091e+07	3.82886e+07	3.79151e+07	5.77935e+07	5.32175e+06	3.75512e+07	4.83088e+07	3.80861e+07	2.01129e+07	1.26801e+08	9.82708e+07	6.24821e+07	3.83515e+07	1.61072e+07	1.13479e+07	7.37839e+06	3.42596e+06	3.94588e+06	1.13555e+07	2.8893e+06	8.71809e+06
M552T685_2	Alpha-Cryptoxanthin	552.434	684.8	552.433	1.81017	C40H56O	[M]+	Prenol lipids	Tetraterpenoids	C15981	Metabolism of terpenoids and polyketides	24480-38-4	HMDB0002268	MetaDNA	2	pos	7.69559e+07	1.19962e+08	6.98215e+07	8.58777e+07	1.52191e+08	3.61087e+07	4.74676e+07	6.92903e+07	1.14662e+08	8.20527e+07	4.62892e+07	6.55186e+07	6.03774e+07	1.19183e+08	4.72847e+07	6.3079e+07	9.28586e+07	1.96708e+08	7.38019e+07	7.11005e+07	9.75532e+07	1.29126e+08	1.64368e+08	9.09583e+07	4.12808e+07	1.71155e+07	9.65274e+07	6.39229e+07	6.33219e+07	3.56515e+08
M295T539	Alpha-dimorphecolic acid	295.229	538.6	296.235	3.04848	C18H32O3	[M-H]-	Fatty Acyls	Lineolic acids and derivatives	C14767	Lipid metabolism; Endocrine system	73543-67-6	HMDB0004670	BioDeepDB	2	neg	1.33981e+08	1.22282e+08	1.34269e+08	9.3896e+07	8.74399e+07	7.84566e+07	2.85896e+07	2.99976e+07	2.66247e+07	1.6802e+08	2.0083e+08	1.66964e+08	8.64069e+07	9.84535e+07	1.00293e+08	5.18388e+07	4.9487e+07	4.62442e+07	1.47585e+08	1.28926e+08	1.593e+08	2.73634e+07	2.71847e+07	3.11184e+07	1.25552e+08	1.29162e+08	1.52424e+08	1.80968e+07	1.94969e+07	2.02987e+07
M293T439	alpha-Licanic acid	293.21	438.9	292.204	4.69287	C18H28O3	[M+H]+	Carboxylic acids and derivatives	Carbonyl compounds	C08319		623-99-4		MetaDNA	2	pos	1.67097e+07	1.33706e+07	5.09219e+07	4.13133e+07	1.15195e+07	1.13102e+07	2.23711e+07	2.00431e+07	1.9609e+07	2.71872e+07	2.76394e+07	4.31442e+07	2.52892e+07	1.38711e+07	5.5789e+06	8.68817e+06	8.63943e+06	9.06979e+06	1.98125e+07	2.16043e+07	2.04614e+07	8.20012e+07	7.2012e+07	2.33612e+07	2.55287e+07	2.55903e+07	5.58791e+07	1.00125e+07	1.02645e+07	1.00394e+07
M425T547	Alpha-Tocotrienol	425.343	547.4	424.334	2.87768	C29H44O2	[M+H]+	Prenol lipids	Quinone and hydroquinone lipids	C14153	Metabolism of cofactors and vitamins; Global and overview maps	1721-51-3 / 58864-81-6	HMDB0006327	BioDeepDB	2	pos	1.21978e+08	1.4954e+08	1.562e+08	3.9961e+07	1.32697e+08	3.81915e+07	7.69906e+07	7.34454e+07	6.4503e+07	1.11278e+08	8.51507e+07	7.99854e+07	1.10572e+08	1.13867e+08	1.5161e+08	2.45481e+07	2.38343e+07	2.24193e+07	5.81392e+07	6.05348e+07	3.53665e+07	1.09336e+08	1.39747e+08	1.12813e+08	1.11345e+08	2.19457e+07	4.42752e+07	7.27284e+07	1.01026e+08	1.08494e+08
M472T437	Alphitolic acid	472.353	436.9	472.355	5.08092	C30H48O4	[M]+	Glycerophospholipids	Glycerophosphocholines	C16912		19533-92-7		MetaDNA	2	pos	7.86379e+06	6.89692e+06	7.14967e+06	5.03648e+06	4.7427e+06	4.67686e+06	1.49594e+07	2.90698e+07	1.53105e+07	4.907e+06	7.60192e+06	9.16865e+06	1.98663e+07	2.46194e+07	1.10149e+07	3.3291e+06	3.43274e+06	2.73896e+06	6.45153e+06	5.13168e+06	4.5192e+06	4.9806e+06	4.73547e+06	1.09586e+07	1.74778e+07	6.45267e+06	1.7339e+07	1.11194e+07	1.18805e+07	5.53412e+06
M175T57_2	Amino acid(Arg-)	175.118	56.9	174.112	5.00231	C6H14N4O2	[M+H]+	Carboxylic acids and derivatives	Amines	C02385		7004-12-8/7200-25-1/NA		MetaDNA	2	pos	2.9854e+07	2.90068e+07	2.71893e+07	4.31888e+07	3.66602e+07	4.00815e+07	7.78069e+07	6.46049e+07	7.14438e+07	4.51586e+07	4.39732e+07	4.52624e+07	4.12701e+07	4.71735e+07	5.07642e+07	4.06616e+07	3.99828e+07	3.92499e+07	3.72149e+07	3.83171e+07	3.84868e+07	2.00362e+07	2.04792e+07	2.1215e+07	2.55914e+07	1.96607e+07	2.16261e+07	3.63796e+07	3.65783e+07	3.81998e+07
M142T41	Aminoadipic acid	142.051	41.3	161.069	2.7455	C6H11NO4	[M-H2O-H]-	Carboxylic acids and derivatives	Amino acids, peptides, and analogues	C00956	Amino acid metabolism; Biosynthesis of other secondary metabolites; Global and overview maps	542-32-5/1118-90-7	HMDB0000510	BioDeepDB	2	neg	1.22582e+07	7.79726e+06	1.22769e+07	2.39562e+06	3.55419e+06	1.15326e+07	8.32145e+06	2.48631e+07	2.43916e+07	1.01564e+07	9.66966e+06	1.1042e+07	7.42955e+06	9.02047e+06	7.85317e+06	1.20312e+07	5.23162e+06	1.03281e+07	1.02591e+07	6.51952e+06	8.13127e+06	8.0428e+06	7.92204e+06	7.95354e+06	7.88759e+06	6.28187e+06	5.15466e+06	5.7631e+06	8.88929e+06	82967.8
M458T146	Amygdalin	458.161	145.5	457.158	9.11461	C20H27NO11	[M+H]+	Organooxygen compounds	Carbohydrates and carbohydrate conjugates	C08325	Metabolism of other amino acids; Global and overview maps	29883-15-6	HMDB0035030	MetaDNA	2	pos	5.90065e+06	5.67326e+06	6.04136e+06	6.0054e+06	7.35556e+06	7.60922e+06	1.29913e+07	1.13778e+07	8.98666e+06	172925	61645.8	214606	4.24854e+06	2.82612e+06	29437.6	6.79085e+06	7.86224e+06	5.32951e+06	5.36356e+06	4.82777e+06	4.52086e+06	3.90345e+06	7.28088e+06	4.63725e+06	5.08924e+06	5.05747e+06	6.116e+06	3.81847e+06	3.30453e+06	2.52171e+06
M145T689	Anabasine	144.982	688.5	162.116	2.69935	C10H14N2	[M+H-H2O]+	Alkaloids and derivatives		C06180	Chemical structure transformation maps; Biosynthesis of other secondary metabolites; Global and overview maps	13078-04-1 / 494-52-0	HMDB0004350	BioDeepDB	2	pos	1.12148e+07	2.36029e+07	3.78503e+07	2.06513e+07	1.01809e+07	2.06664e+07	3.52475e+07	3.17771e+07	2.89125e+07	2.77786e+07	1.56696e+06	2.58988e+07	1.91069e+07	3.06432e+07	3.19024e+07	3.20492e+07	1.85654e+06	1.79369e+06	3.82316e+07	2.4526e+07	1.65404e+07	1.21324e+07	1.97403e+07	7.80281e+06	3.06644e+07	1.93394e+06	2.87972e+07	2.19695e+07	2.04394e+07	2.04879e+07
M291T405	Androsterone	291.193	405.5	290.225	10.1601	C19H30O2	[M+H]+	Steroids and steroid derivatives	Androstane steroids	C00523	Lipid metabolism	53-41-8	HMDB0000031	BioDeepDB	2	pos	9.9691e+06	7.93399e+06	8.76306e+06	1.27175e+07	1.2395e+07	1.0126e+07	1.13612e+07	1.16219e+07	1.10015e+07	9.42701e+06	1.6291e+07	1.22567e+07	1.19056e+07	9.94847e+06	7.27879e+06	6.77128e+06	7.43e+06	8.37441e+06	2.28078e+07	2.15673e+07	2.08492e+07	1.82585e+07	2.19654e+07	1.92238e+07	2.34121e+07	1.82844e+07	2.197e+07	1.02371e+07	1.46412e+07	1.35451e+07
M567T622	Antheraxanthin	567.426	621.9	584.423	17.6837	C40H56O3	[M+H-H2O]+	Prenol lipids	Tetraterpenoids	C08579	Global and overview maps; Metabolism of terpenoids and polyketides	640-03-9		MetaDNA	2	pos	4.29221e+07	2.74501e+07	4.97528e+07	4.30569e+07	3.61755e+07	1.4186e+07	1.01158e+07	1.72003e+07	1.76723e+07	2.96777e+07	2.05832e+07	2.19674e+07	3.13733e+07	1.81061e+07	2.17792e+07	2.85589e+07	1.62819e+07	2.05369e+07	3.95871e+07	4.2642e+07	4.23252e+07	5.00689e+07	3.04163e+07	3.97658e+07	3.21492e+07	1.22979e+07	4.54749e+07	2.2083e+07	2.28031e+07	1.88554e+07
M482T485_1	Antibiotic JI-20A	482.317	485.2	481.275	14.1264	C19H39N5O9	[M+H]+			C17704	Biosynthesis of other secondary metabolites; Global and overview maps	51846-97-0		BioDeepDB	2	pos	1.41285e+07	1.48987e+07	1.79206e+07	4.03392e+06	3.29894e+06	2.50349e+06	2.37004e+07	6.58189e+06	1.03768e+07	7.341e+06	8.82065e+06	7.72308e+06	1.16901e+07	2.69934e+07	2.63982e+07	1.33088e+07	1.76015e+06	9.09681e+06	2.98778e+07	3.07286e+07	3.20329e+07	4.42185e+07	4.30929e+07	4.37571e+07	7.79682e+07	7.82929e+07	7.70457e+07	1.73603e+07	1.50806e+07	1.6919e+07
M445T630	Arabidiol	445.363	629.7	444.397	5.57399	C30H52O2	[M+H]+	Prenol lipids	Triterpenoids	C19828	Global and overview maps; Metabolism of terpenoids and polyketides			BioDeepDB	2	pos	2.75654e+07	6.15923e+07	1.01204e+08	7.56571e+07	6.89779e+07	4.48372e+07	1.81569e+06	7.45678e+06	9.5409e+07	3.59625e+07	2.60032e+07	5.76941e+07	2.90914e+07	3.1564e+07	3.33563e+07	1.31825e+07	2.11506e+07	1.63345e+07	5.68755e+06	3.51197e+06	3.17964e+07	5.48355e+07	3.0386e+07	2.86809e+07	1.99503e+06	50322.7	6.22908e+06	1.36019e+07	7.46491e+06	1.36688e+07
M312T685	Arachidic acid	312.325	685.2	312.303	0.632445	C20H40O2	[M]+	Fatty Acyls	Fatty acids and conjugates	C06425	Lipid metabolism	506-30-9	HMDB0002212	BioDeepDB	2	pos	9.63925e+07	6.22464e+07	7.72083e+07	1.15688e+08	1.26612e+08	1.14733e+08	1.11054e+08	1.17365e+08	1.12813e+08	3.63068e+07	8.77767e+06	1.04262e+07	4.00043e+07	4.39575e+07	4.72481e+07	5.34145e+07	9.85064e+06	4.93933e+07	7.55571e+07	6.66603e+07	8.09605e+07	1.055e+07	8.84383e+06	3.56e+07	5.72713e+06	3.9224e+06	6.77612e+06	5.11664e+06	6.19338e+06	6.31658e+06
M305T433	Arachidonic acid	305.246	433.3	304.24	4.22989	C20H32O2	[M+H]+	Fatty Acyls	Fatty acids and conjugates	C00219	Circulatory system; Cell growth and death; Nervous system; Sensory system; Endocrine system; Lipid metabolism; Structure-based classification; Immune system; Infectious disease: parasitic; Global and overview maps	506-32-1	HMDB0001043	BioDeepDB	2	pos	3.38517e+06	1.09962e+06	983704	994632	794357	894803	1.17611e+06	1.2529e+06	5.68965e+06	5.54374e+06	1.33195e+06	1.28167e+06	8.97011e+06	8.52846e+06	9.50347e+06	4.25428e+06	1.16535e+06	5.01323e+06	6.9025e+06	7.44514e+06	6.14377e+06	1.26509e+06	1.25849e+06	1.24592e+06	6.74131e+06	2.04803e+06	6.35356e+06	5.99342e+06	4.37759e+06	7.36971e+06
M287T259	Aromadendrin	287.055	259.2	288.063	3.21888	C15H12O6	[M-H]-	Flavonoids	Flavans	C00974	Chemical structure transformation maps; Biosynthesis of other secondary metabolites; Global and overview maps	480-20-6	HMDB0030847	MetaDNA	2	neg	1.9936e+07	2.94736e+07	2.86271e+07	3.28101e+07	5.19323e+07	4.21008e+07	7.56251e+07	3.29065e+07	5.43637e+07	3.2136e+07	3.12963e+07	4.01313e+07	1.73898e+07	2.70643e+07	1.93922e+07	3.24975e+07	3.10138e+07	4.6528e+07	6.04464e+07	4.53938e+07	5.27333e+07	4.57912e+07	6.91829e+07	4.79167e+07	1.21474e+08	1.30128e+08	4.54197e+08	2.19552e+07	2.77513e+07	2.60157e+07
M159T75	Ascorbate	159.027	74.5	176.032	13.4191	C6H8O6	[M+H-H2O]+	arbohydrate acid anion		C00072	Membrane transport; Metabolism of other amino acids; Signal transduction; Digestive system; Carbohydrate metabolism; Global and overview maps	50-81-7		BioDeepDB	2	pos	1.3309e+07	2.89064e+07	2.84969e+07	3.68967e+07	3.69372e+07	1.90525e+07	1.12672e+07	9.45764e+06	1.08455e+07	1.97516e+07	4.656e+07	5.48036e+07	1.89671e+07	2.26419e+07	2.01925e+07	1.6915e+07	3.50189e+07	1.88852e+07	2.71406e+07	3.41794e+07	2.98794e+07	3.239e+07	1.68827e+07	1.99885e+07	3.3547e+07	3.2766e+07	3.37723e+07	5.15003e+06	3.04868e+07	3.28479e+07
M489T553	Asiatic acid	489.352	553.2	488.35	11.3947	C30H48O5	[M+H]+	Prenol lipids	triterpenoid	C08617		464-92-6		mzCloud	2	pos	4.88873e+07	2.38697e+07	2.018e+07	7.47991e+06	7.22248e+06	1.59095e+07	6.32392e+07	6.22835e+07	6.22173e+07	2.40704e+07	8.75427e+07	3.35369e+07	3.21388e+07	4.622e+07	2.20647e+07	4.1594e+06	4.08783e+06	4.09977e+06	1.72793e+07	1.74894e+07	1.68191e+07	2.12239e+07	5.13487e+07	3.04662e+07	2.97817e+07	2.22847e+07	3.02337e+07	6.22304e+07	6.56428e+07	6.60158e+07
M295T229	Aspartame	295.136	229.1	294.122	21.0253	C14H18N2O5	[M+H]+	Carboxylic acids and derivatives	Amino acids, peptides, and analogues	C11045	Sensory system	22839-47-0	HMDB0001894	BioDeepDB	2	pos	5.38814e+06	5.68036e+06	5.82626e+06	3.95956e+06	3.8379e+06	3.81657e+06	5.11419e+06	5.373e+06	5.29091e+06	5.73364e+06	5.45213e+06	4.86809e+06	767801	774400	718215	4.55583e+06	4.81245e+06	4.72931e+06	5.90639e+06	6.46719e+06	6.70958e+06	4.27013e+06	1.99524e+06	2.06621e+06	1.28782e+07	1.24924e+07	1.25301e+07	4.03293e+06	3.97154e+06	3.75099e+06
M449T229_2	Astragalin	449.11	229.1	448.101	4.28403	C21H20O11	[M+H]+	Flavonoids	Flavonoid glycosides	C12249	Biosynthesis of other secondary metabolites; Global and overview maps	480-10-4	HMDB0037429	MoNA	2	pos	2.44582e+08	2.01445e+08	2.08319e+08	3.04691e+06	8.24351e+06	6.51094e+06	3.02011e+08	2.90601e+08	3.18416e+08	1.31926e+08	1.86357e+08	1.47077e+08	1.97474e+08	1.99645e+08	2.50373e+08	4.5227e+07	6.65645e+07	5.43549e+07	2.67211e+08	2.1891e+08	2.19051e+08	6.77053e+07	1.0023e+08	8.64121e+07	5.50496e+08	5.09991e+08	5.31583e+08	9.10737e+07	8.20033e+07	7.46447e+07
M275T119	Athyriol	275.048	119.4	274.048	24.2715	C14H10O6	[M+H]+	Benzopyrans	1-benzopyrans	C10052		28283-84-3		MetaDNA	2	pos	605680	640173	509742	808738	1.36485e+06	1.2703e+06	60084.1	440366	371405	1.31596e+06	1.22853e+06	1.05164e+06	374713	66942.4	303483	927304	901061	1.18479e+06	31295.1	19462.3	25184.4	1.57629e+06	1.64838e+06	2.39322e+06	56602.3	31322.4	41042	3.07911e+06	2.14612e+06	1.86169e+06
M345T49	Aucubin	345.117	49	346.126	6.1031	C15H22O9	[M-H]-	Prenol lipids	Terpene glycosides	C09771		479-98-1/NA	HMDB0036562	MoNA	2	neg	4.21238e+07	4.46447e+07	3.82056e+07	8.16381e+07	8.42584e+07	7.46978e+07	6.72434e+07	6.20196e+07	6.91771e+07	4.15409e+07	3.57454e+07	3.59351e+07	3.15334e+07	2.85546e+07	2.71612e+07	3.85075e+07	3.91997e+07	4.33822e+07	5.53469e+07	5.82013e+07	6.0266e+07	3.28074e+07	4.21189e+07	2.70149e+07	2.04045e+07	1.54939e+07	2.08783e+07	2.62211e+07	3.00374e+07	1.73906e+07
M339T563	Behenic acid	339.326	563.2	340.334	2.72305	C22H44O2	[M-H]-	Fatty Acyls	Fatty acids and conjugates	C08281	Lipid metabolism	112-85-6	HMDB0000944	MoNA	2	neg	2.00547e+07	2.46057e+07	1.90256e+07	9.09518e+06	8.80636e+06	1.23131e+07	2.82617e+07	2.79676e+07	2.05813e+07	1.90823e+07	3.1929e+07	3.2296e+07	2.06963e+07	3.19816e+07	2.54285e+07	9.64145e+06	9.10516e+06	5.34884e+06	3.18055e+07	2.37295e+07	2.02335e+07	1.96213e+07	1.12804e+07	1.84165e+07	2.89596e+07	4.16574e+07	3.4923e+07	1.42404e+07	1.83866e+07	1.17209e+07
M107T274_1	Benzaldehyde	107.048	274.4	106.042	10.765	C7H6O	[M+H]+	Benzene and substituted derivatives	Benzoyl derivatives	C00261	Xenobiotics biodegradation and metabolism; Global and overview maps	100-52-7	HMDB0006115	BioDeepDB	2	pos	7.33938e+06	7.74401e+06	7.14573e+06	9.65887e+06	1.16593e+07	1.03544e+07	7.43334e+07	7.74469e+07	7.89061e+07	3.48462e+07	3.58937e+07	3.3917e+07	2.22855e+07	9.18494e+07	6.90542e+06	2.10579e+07	3.51292e+06	1.83533e+07	6.23652e+06	3.21346e+07	1.80898e+07	6.75342e+07	6.13154e+07	6.8328e+07	3.81972e+07	5.02921e+07	1.0237e+07	4.8527e+06	2.2359e+07	2.26272e+07
M123T191	Benzoate	123.044	191.1	122.037	3.86855	C7H6O2	[M+H]+	Benzene and substituted derivatives	Benzoic acids and derivatives	C00180	Chemical structure transformation maps; Amino acid metabolism; Xenobiotics biodegradation and metabolism; Global and overview maps	65-85-0 / 766-76-7		BioDeepDB	2	pos	9.29278e+06	9.72406e+06	9.4654e+06	7.2035e+06	7.20837e+06	1.83093e+06	8.80118e+06	9.1478e+06	8.96515e+06	1.39231e+06	1.44774e+06	1.50926e+06	1.17005e+06	4.85364e+06	4.63642e+06	822962	868971	824251	9.43156e+06	8.69892e+06	8.70604e+06	1.31511e+07	1.26732e+07	1.28986e+07	1.42903e+07	1.45022e+07	1.45265e+07	1.28092e+06	1.31561e+06	1.29421e+06
M245T71_3	beta-Alanyl-L-arginine	245.149	70.6	245.149	0.815831	C9H19N5O3	[M]+	Carboxylic acids and derivatives	Amines	C05340	Metabolism of other amino acids; Global and overview maps		HMDB0060441	MetaDNA	2	pos	2.49659e+07	2.34948e+07	2.29513e+07	5.6298e+07	6.27286e+07	5.64464e+07	3.82991e+07	3.86731e+07	3.39184e+07	2.94539e+07	3.09781e+07	3.46883e+07	3.54715e+07	3.44472e+07	1.71235e+07	2.77062e+07	3.11932e+07	2.77749e+07	2.08594e+07	2.17683e+07	2.25847e+07	3.05873e+07	3.12773e+07	2.93528e+07	2.30496e+07	2.37772e+07	2.42189e+07	4.5609e+07	4.58571e+07	4.59796e+07
M536T469_1	beta-Carotene	536.424	469.4	536.438	23.6792	C40H56	[M]+	Prenol lipids	Tetraterpenoids	C02094	Metabolism of cofactors and vitamins; Digestive system; Biosynthesis of other secondary metabolites; Metabolism of terpenoids and polyketides; Chemical structure transformation maps; Global and overview maps	7235-40-7		BioDeepDB	2	pos	5.81946e+07	8.04454e+07	1.14946e+08	1.42417e+08	6.94e+07	1.42143e+07	2.14806e+07	8.78527e+06	2.95212e+07	2.48185e+07	7.04727e+07	4.50361e+07	1.7161e+07	6.198e+06	5.16008e+07	6.18576e+07	1.66264e+07	9.27591e+07	2.12854e+07	2.15714e+07	2.6055e+07	1.59645e+07	6.96941e+07	8.58083e+07	2.52405e+07	1.87421e+07	3.80701e+07	1.40416e+07	1.23187e+07	7.16832e+07
M553T686_2	beta-Cryptoxanthin	553.438	686	552.433	3.57041	C40H56O	[M+H]+	Prenol lipids	Tetraterpenoids	C08591	Global and overview maps; Metabolism of terpenoids and polyketides	472-70-8		BioDeepDB	2	pos	4.61367e+07	3.6949e+07	2.74205e+07	3.98721e+08	5.09367e+07	9.08848e+07	4.22863e+07	5.78867e+07	2.99179e+07	1.44529e+08	5.53999e+07	6.58979e+07	7.37482e+07	5.3359e+07	7.76561e+07	4.84975e+07	1.19471e+08	6.41456e+07	6.39712e+07	2.85076e+07	4.94425e+07	6.29243e+07	1.00657e+08	4.53114e+07	2.67889e+07	1.36851e+07	5.27446e+07	3.55741e+07	1.01327e+08	8.59521e+07
M205T645	beta-Cubebene	205.195	645.3	204.188	2.80709	C15H24	[M+H]+	Prenol lipids	Sesquiterpenoids	C09648		13744-15-5	HMDB0061853	BioDeepDB	2	pos	2.3776e+07	2.56931e+07	2.71246e+07	2.4253e+07	2.36664e+07	2.39587e+07	4.2093e+07	4.58519e+07	4.01362e+07	3.5267e+07	3.7488e+07	3.74675e+07	2.41696e+07	2.3993e+07	1.47052e+07	2.86135e+07	2.61078e+07	2.41475e+07	2.88438e+07	3.38854e+07	3.04596e+07	1.96656e+07	1.69519e+07	1.79093e+07	3.02494e+07	3.40498e+07	3.0294e+07	2.87072e+07	2.85917e+07	2.83457e+07
M259T42_1	beta-D-Fructose 6-phosphate	259.021	41.7	260.03	4.72548	C6H13O9P	[M-H]-	Organooxygen compounds	Carbohydrates and carbohydrate conjugates	C05345	Carbohydrate metabolism; Biosynthesis of other secondary metabolites; Glycan biosynthesis and metabolism; Chemical structure transformation maps; Global and overview maps		HMDB0003971	mzCloud	2	neg	4.64891e+07	5.39197e+07	5.22858e+07	1.296e+08	1.28013e+08	1.23873e+08	5.10919e+07	5.4321e+07	4.81738e+07	4.97071e+07	4.40441e+07	4.4922e+07	7.80132e+07	7.14289e+07	7.26104e+07	6.97499e+07	6.23782e+07	6.71723e+07	4.48967e+07	4.78439e+07	4.61374e+07	5.32507e+07	5.5424e+07	5.10701e+07	3.02528e+07	2.7646e+07	2.98983e+07	7.70194e+07	7.70137e+07	7.97465e+07
M241T86	beta-D-Glucose 1-phosphate	241.012	86.2	260.03	4.10769	C6H13O9P	[M-H2O-H]-	Organooxygen compounds	Carbohydrates and carbohydrate conjugates	C00663	Carbohydrate metabolism			MetaDNA	2	neg	1.79212e+07	2.00262e+07	1.69929e+07	1.30753e+07	1.08809e+07	1.02722e+07	1.41097e+07	1.60142e+07	1.72504e+07	1.29205e+07	1.62537e+07	1.20781e+07	1.43008e+07	2.69005e+06	1.01502e+07	1.0863e+07	1.15203e+07	1.21177e+07	2.03837e+06	2.82402e+06	2.61557e+06	8.97074e+06	1.03464e+07	9.40734e+06	3.04127e+07	2.81374e+07	3.22099e+07	1.03463e+07	1.34037e+07	1.06949e+07
M114T35	Beta-Guanidinopropionic acid	114.065	34.6	131.07	28.3522	C4H9N3O2	[M+H-H2O]+	Organonitrogen compounds	Guanidines	C03065		353-09-3	HMDB0013222	BioDeepDB	2	pos	1.44512e+07	1.20016e+07	3.75595e+06	8.32951e+06	5.26119e+06	4.37846e+06	5.98706e+06	1.12961e+07	1.41866e+07	4.74482e+06	2.95738e+07	5.8018e+06	3.73731e+06	3.70934e+06	2.96094e+06	4.30222e+06	4.57988e+06	4.05374e+06	1.58461e+07	1.70235e+07	1.53907e+07	5.92575e+06	5.87722e+06	1.04764e+07	7.32071e+06	3.88887e+06	1.81417e+07	1.00331e+07	1.04028e+07	1.86339e+07
M117T688	Betaine	116.928	688.3	117.079	3.74012	C5H11NO2	[M]-	Carboxylic acids and derivatives	Amino acids, peptides, and analogues	C00719	Amino acid metabolism; Membrane transport; Global and overview maps	107-43-7 / 590-46-5	HMDB0000043	BioDeepDB	2	neg	7.11227e+09	6.28199e+09	5.43425e+09	2.50192e+09	5.44663e+09	6.15062e+09	2.34807e+09	9.20176e+09	8.70987e+09	6.17212e+09	8.02342e+09	8.21554e+09	5.09776e+09	1.73441e+09	8.51619e+09	1.33971e+10	8.02e+09	3.61097e+09	9.31667e+09	1.37607e+10	1.23237e+10	5.67541e+09	6.97779e+09	1.11383e+10	6.69484e+09	7.10122e+09	7.67077e+09	4.42741e+09	6.39757e+09	5.80428e+09
M515T566_1	beta-Isorenieratene	515.385	565.8	532.407	27.2915	C40H52	[M+H-H2O]+	Prenol lipids	Isoprenol lipids	C16340	Metabolism of terpenoids and polyketides			MetaDNA	2	pos	8.23216e+07	8.83582e+07	8.38013e+07	1.02405e+08	1.08411e+08	1.03867e+08	3.77469e+07	3.96683e+07	3.8882e+07	2.13762e+07	5.1904e+07	4.28667e+07	5.0797e+07	4.28344e+07	1.24605e+07	1.25547e+08	1.30389e+08	1.34469e+08	1.54668e+07	1.93928e+07	4.63055e+07	5.25499e+07	5.91006e+07	8.63997e+07	2.77022e+07	3.12219e+07	3.07669e+07	3.82397e+07	3.76534e+07	6.78063e+07
M142T83	Betonicine	142.086	83.3	159.089	25.5761	C7H13NO3	[M+H-H2O]+	Carboxylic acids and derivatives	Amino acids, peptides, and analogues	C08269		515-25-3	HMDB0029412	MoNA	2	pos	3.06209e+07	3.56931e+07	3.39624e+07	2.93324e+07	3.256e+07	3.07834e+07	3.10949e+07	3.27215e+07	2.73182e+07	3.70439e+07	3.80761e+07	4.02698e+07	3.32598e+07	4.196e+07	6.75448e+07	3.28718e+07	3.00801e+07	2.99969e+07	4.1319e+07	3.55248e+07	3.50459e+07	3.02188e+07	3.24664e+07	3.29325e+07	3.76877e+07	3.38167e+07	3.12943e+07	3.74565e+07	3.02924e+07	3.13284e+07
M443T534_2	Betulin	443.388	533.8	442.381	1.75016	C30H50O2	[M+H]+	Prenol lipids	Triterpenoids	C08618		473-98-3	HMDB0036838	BioDeepDB	2	pos	3.70285e+08	5.37558e+08	2.00758e+08	4.64421e+08	3.54169e+08	2.08193e+08	3.30343e+07	6.05557e+07	1.419e+08	2.69771e+08	2.89601e+08	3.15114e+08	4.33222e+08	2.73121e+08	2.7653e+08	6.83854e+08	4.88593e+08	3.3394e+08	8.32537e+07	6.95139e+07	1.93667e+08	4.68568e+08	2.29249e+08	1.64193e+08	9.62681e+07	6.33023e+07	6.73747e+07	5.54766e+08	2.21218e+08	1.66011e+08
M439T520_1	Betulinic acid	439.352	520	456.36	1.28826	C30H48O3	[M+H-H2O]+	Prenol lipids	Triterpenoids	C08619		472-15-1	HMDB0030094	GNPS	2	pos	4.09864e+08	4.63243e+08	7.1867e+08	7.39094e+08	6.07551e+08	6.20323e+08	4.31883e+08	3.56022e+08	2.39015e+08	4.03505e+08	3.95992e+08	8.28196e+07	2.30581e+08	3.15593e+08	2.37452e+08	6.52315e+07	6.32267e+07	3.94904e+08	4.90338e+07	1.51555e+08	1.59403e+08	4.10684e+08	7.46781e+08	3.71049e+08	1.14597e+08	1.10351e+09	1.27402e+09	4.65446e+08	8.71806e+07	3.12578e+07
M326T277	Bilobalide A	326.101	277	326.1	3.06653	C15H18O8	[M]+	Prenol lipids	Terpene lactones	C07605		33570-04-6	HMDB0036735	BioDeepDB	2	pos	1.1705e+07	1.13824e+07	8.07485e+06	6.94825e+08	7.17305e+08	7.26619e+08	1.64315e+08	1.77245e+08	2.24258e+08	2.93014e+07	2.2423e+07	1.43285e+07	2.42262e+08	2.40849e+08	5.19321e+07	4.47416e+08	4.603e+08	4.73984e+08	1.17039e+07	8.01555e+06	6.97696e+06	1.28434e+08	1.46606e+08	1.65557e+08	4.11566e+08	4.48156e+08	4.6697e+08	1.58624e+08	1.67505e+08	2.02031e+08
M279T615	Bovinic acid	279.232	615	280.24	4.38346	C18H32O2	[M-H]-	Fatty Acyls	Lineolic acids and derivatives	C04056	Lipid metabolism	2540-56-9	HMDB0003797	BioDeepDB	2	neg	2.27493e+08	2.44197e+08	8.45546e+08	4.13399e+08	1.20604e+08	1.36524e+08	9.40488e+08	8.5536e+08	9.08941e+08	8.69018e+08	8.58604e+08	6.02381e+08	8.94157e+08	9.39908e+08	8.40636e+08	9.43207e+08	1.02788e+09	9.14188e+08	9.12192e+08	3.02045e+08	8.27143e+08	1.95798e+09	1.68587e+09	1.90013e+09	8.70417e+08	9.99126e+08	3.31347e+08	3.45517e+08	4.39282e+08	1.65701e+07
M289T278	Bz-Arg-OEt	289.162	277.6	306.169	2.19254	C15H22N4O3	[M+H-H2O]+	Benzene and substituted derivatives	Benzoic acids and derivatives	C01670				MetaDNA	2	pos	1.65658e+07	1.95667e+07	1.83031e+07	2.49282e+07	2.15477e+07	2.28892e+07	2.96332e+07	3.40362e+07	2.39818e+07	1.5575e+07	1.5153e+07	1.70387e+07	1.5153e+07	1.44319e+07	1.0595e+07	1.68617e+07	1.5912e+07	1.73131e+07	7.33454e+06	7.63814e+06	8.06692e+06	2.78535e+06	3.20366e+06	3.435e+06	3.26263e+06	3.58964e+06	7.87377e+06	1.55095e+07	1.50835e+07	1.25077e+07
M179T308	Caffeate	179.035	308.4	180.042	2.92681	C9H8O4	[M-H]-	Cinnamic acids and derivatives	Hydroxycinnamic acids and derivatives	C01197	Chemical structure transformation maps; Biosynthesis of other secondary metabolites; Global and overview maps	c("501-16-6", "331-39-5")	HMDB0003501	mzCloud	2	neg	3.35399e+07	3.65463e+07	3.21792e+07	1.68159e+07	4.6113e+07	4.18067e+07	1.08061e+07	3.02579e+07	1.06024e+08	2.92508e+07	3.16596e+07	2.76947e+07	3.46507e+07	9.62719e+06	3.16425e+07	7.79692e+06	7.46238e+06	7.5638e+06	3.52205e+07	3.38972e+07	9.56042e+06	4.18095e+07	4.52519e+07	4.86492e+07	4.41289e+07	8.8752e+06	8.57045e+06	4.73833e+07	1.12958e+07	4.07968e+07
M179T331	Caffeic acid	179.035	330.8	180.042	2.23421	C9H8O4	[M-H]-	Cinnamic acids and derivatives	Hydroxycinnamic acids and derivatives	C01481		331-39-5/501-16-6	HMDB0001964	BioDeepDB	2	neg	8.53372e+07	3.58602e+07	3.8097e+07	3.68674e+07	3.98566e+07	5.03726e+07	1.02459e+08	8.36234e+07	8.23166e+07	6.19639e+07	5.67905e+07	5.28556e+07	5.41107e+07	5.69035e+07	4.90043e+07	7.17884e+07	6.31656e+07	6.7075e+07	5.47746e+07	5.32495e+07	5.99391e+07	6.00768e+07	6.00624e+07	5.87606e+07	1.80296e+08	1.81489e+08	1.82651e+08	1.36631e+08	1.04734e+08	1.1845e+08
M417T540	Calcitriol	417.333	539.9	416.329	8.80832	C27H44O3	[M+H]+	Steroids and steroid derivatives	Vitamin D and derivatives	C01673	Excretory system; Digestive system; Endocrine system; Lipid metabolism; Infectious disease: bacterial; Global and overview maps	32222-06-3	HMDB0001903	BioDeepDB	2	pos	1.01295e+07	9.93904e+06	9.51047e+06	1.17475e+07	1.11518e+07	1.18161e+07	9.49531e+06	1.12456e+07	8.76193e+06	1.5241e+07	1.32826e+07	8.16301e+06	1.57102e+07	1.92357e+07	3.011e+07	9.54027e+06	1.02004e+07	1.00909e+07	1.64676e+07	1.69812e+07	1.65877e+07	8.601e+06	5.04509e+06	5.79511e+06	1.69499e+07	1.60679e+07	1.58546e+07	1.18666e+07	8.79784e+06	1.15499e+07
M565T610	Canthaxanthin	565.406	609.6	564.397	3.75661	C40H52O2	[M+H]+	Prenol lipids	Tetraterpenoids	C08583	Global and overview maps; Metabolism of terpenoids and polyketides	514-78-3	HMDB0003154	MetaDNA	2	pos	7.03797e+07	6.58608e+07	5.7531e+07	1.81552e+07	1.52335e+07	2.29709e+07	6.17125e+07	5.45274e+07	3.26457e+07	3.33559e+07	1.09736e+07	2.96754e+07	2.6989e+06	1.80053e+06	1.71948e+06	4.088e+07	4.12249e+07	4.10988e+07	2.61084e+07	2.69518e+07	2.78961e+07	5.27893e+07	4.3586e+07	5.13254e+07	3.14656e+07	2.7408e+07	2.64402e+07	2.65583e+07	3.17839e+07	3.45734e+07
M585T677	Capsanthin	585.42	677.5	584.423	16.8696	C40H56O3	[M+H]+	Prenol lipids	Tetraterpenoids	C08584	Metabolism of terpenoids and polyketides	465-42-9	HMDB0036590	MetaDNA	2	pos	2.74517e+07	3.05389e+07	3.09957e+07	2.17081e+07	2.14099e+07	2.00083e+07	8.98745e+06	9.61461e+06	9.05377e+06	8.01936e+06	2.00254e+07	2.0166e+07	1.75779e+07	2.00956e+07	7.11536e+06	2.47969e+07	2.33268e+07	2.26218e+07	1.29183e+07	1.17344e+07	1.10891e+07	7.59162e+06	7.7821e+06	7.17714e+06	2.44718e+07	9.88665e+06	2.6016e+07	8.10849e+06	7.99433e+06	1.47875e+07
M219T294	Capsidiol	219.173	293.8	236.178	9.12522	C15H24O2	[M+H-H2O]+	Prenol lipids	Sesquiterpenoids	C09627	Metabolism of terpenoids and polyketides	37208-05-2	HMDB0002352	BioDeepDB	2	pos	1.88594e+07	1.52747e+07	2.58565e+07	1.52197e+07	3.88497e+07	2.20797e+07	3.09236e+07	3.69528e+07	3.71645e+07	7.44514e+06	8.61331e+06	1.35824e+07	1.89194e+07	3.03817e+07	2.34695e+07	9.57889e+06	5.98659e+06	2.96302e+07	8.38437e+06	7.87772e+06	5.17835e+06	9.56648e+06	8.81551e+06	1.40705e+07	2.304e+07	4.57019e+06	4.77635e+07	2.72656e+07	8.04882e+06	1.6887e+07
M203T631	Caryophyllene alpha-oxide	203.179	631.2	220.183	16.9014	C15H24O	[M+H-H2O]+	Prenol lipids	Sesquiterpenoids	C16908		1139-30-6	HMDB0036789	BioDeepDB	2	pos	8.08842e+07	5.42061e+07	6.20341e+07	5.92646e+07	6.06346e+07	5.89949e+07	9.04805e+07	8.79721e+07	8.29129e+07	2.35304e+07	3.87543e+07	3.61032e+07	7.18728e+07	6.56616e+07	2.70413e+07	5.64651e+07	5.5037e+07	6.02565e+07	2.41785e+07	4.23634e+07	4.78268e+07	8.48326e+07	7.67962e+07	7.4649e+07	6.23177e+07	7.46781e+07	6.28063e+07	6.23965e+07	6.27098e+07	8.43894e+07
M289T237	Catechin	289.073	236.7	290.079	3.72225	C15H14O6	[M-H]-	Flavonoids	Flavans	C06562	Chemical structure transformation maps; Biosynthesis of other secondary metabolites; Global and overview maps	154-23-4	HMDB0002780	BioDeepDB	2	neg	1.28543e+08	1.07678e+08	1.27559e+08	2.21112e+08	2.16229e+08	1.90403e+08	1.97394e+08	1.80216e+08	2.09438e+08	1.86992e+08	2.01855e+08	2.19832e+08	2.05632e+08	1.81059e+08	1.99454e+08	1.13726e+08	1.20219e+08	1.16769e+08	8.47315e+07	7.71982e+07	9.04368e+07	1.16642e+08	1.21398e+08	1.13557e+08	8.93433e+07	6.19383e+07	8.68724e+07	1.63286e+08	1.89541e+08	1.72651e+08
M110T341	Catechol	110.02	341.4	110.037	6.11893	C6H6O2	[M]+	Phenols		C00090	Xenobiotics biodegradation and metabolism; Global and overview maps	120-80-9 / 12385-08-9		BioDeepDB	2	pos	3.51099e+07	6.87657e+07	3.59587e+07	8.84678e+06	9.63506e+06	9.75511e+06	4.81882e+07	4.22804e+07	4.34307e+07	3.03121e+07	4.12906e+07	4.15509e+07	4.95198e+07	3.56055e+07	4.29433e+07	2.59589e+07	7.81953e+06	7.00939e+06	3.54989e+07	6.64271e+07	3.32909e+07	8.33212e+06	8.70676e+06	8.14843e+06	1.07936e+07	4.80028e+07	6.06306e+07	4.28005e+07	3.18915e+07	7.89992e+06
M342T52	Cellobiose	342.137	52.4	342.116	0.362428	C12H22O11	[M-H2O+NH4]+	Organooxygen compounds	Carbohydrates and carbohydrate conjugates	C00185	Carbohydrate metabolism; Membrane transport; Global and overview maps	16462-44-5 / 528-50-7		BioDeepDB	2	pos	3.23584e+07	3.24142e+07	3.07657e+07	1.29748e+07	1.239e+07	1.23286e+07	1.73168e+07	1.53351e+07	1.45642e+07	2.34327e+07	2.34151e+07	2.59119e+07	1.9272e+07	2.98097e+07	2.18283e+07	1.87852e+06	3.41634e+06	5.60818e+06	2.42611e+07	2.32812e+07	2.71783e+07	2.03415e+07	2.09958e+07	1.85451e+07	5.15778e+07	4.87928e+07	4.54431e+07	2.02629e+07	1.75084e+07	1.98449e+07
M375T548	Chenodeoxycholic acid	375.286	547.7	392.293	2.48877	C24H40O4	[M+H-H2O]+	Steroids and steroid derivatives	Bile acids, alcohols and derivatives	C02528	Lipid metabolism; Global and overview maps; Digestive system	474-25-9	HMDB0000518	BioDeepDB	2	pos	1.42643e+08	1.49856e+08	1.57526e+08	1.83425e+08	2.03077e+08	1.90176e+08	2.10077e+07	2.37172e+07	2.10366e+07	1.27007e+08	1.22543e+08	1.56782e+08	7.83021e+07	2.12657e+07	2.05387e+07	9.53728e+07	6.76494e+07	1.03835e+08	5.07664e+07	2.0448e+07	4.65693e+07	1.54327e+08	1.57009e+08	1.39987e+08	9.1429e+06	6.80277e+06	9.73944e+06	8.80344e+07	1.09306e+08	1.08576e+08
M337T273	Chlorogenic acid	337.093	273.2	354.095	16.7135	C16H18O9	[M+H-H2O]+	Organooxygen compounds	Alcohols and polyols	C00852	Biosynthesis of other secondary metabolites; Global and overview maps	327-97-9 / 327-97-9 202650-88-2	HMDB0003164	BioDeepDB	2	pos	4.25873e+06	4.85389e+06	5.04003e+06	3.56521e+06	3.43336e+06	4.05378e+06	3.04315e+06	3.71461e+06	3.71092e+06	5.10902e+06	5.13362e+06	5.51388e+06	5.02011e+06	5.10158e+06	3.93981e+06	4.36156e+06	4.3031e+06	4.04203e+06	4.12043e+06	4.24254e+06	4.61313e+06	3.76413e+06	4.51737e+06	4.61682e+06	4.19693e+06	3.88157e+06	4.52472e+06	3.82012e+06	4.10978e+06	3.82553e+06
M318T485	Chlorpromazine	318.095	485.5	318.096	3.14372	C17H19ClN2S	[M]+	Benzothiazines	Phenothiazines	C06906		50-53-3	HMDB0014620	BioDeepDB	2	pos	1.78355e+07	1.6643e+07	1.82762e+07	8.87334e+06	1.30922e+07	1.28073e+07	1.19329e+07	1.27894e+07	9.45117e+06	1.2079e+07	1.11035e+07	1.39236e+07	1.08922e+07	849644	183711	1.0866e+07	1.0072e+07	8.6329e+06	1.08437e+07	1.03999e+07	1.04746e+07	1.01685e+07	1.02597e+07	1.11494e+07	7.91254e+06	2.04651e+06	1.52543e+06	6.53448e+06	6.95104e+06	5.87587e+06
M104T631	Choline	104.106	630.5	104.108	4.80277	C5H14NO	[M+H]+	Organonitrogen compounds	Quaternary ammonium salts	C00114	Cancer: overview; Membrane transport; Nervous system; Digestive system; Lipid metabolism; Amino acid metabolism; Global and overview maps	62-49-7	HMDB0000097	BioDeepDB	2	pos	2.75196e+07	2.86087e+07	2.83618e+07	2.34573e+06	2.37107e+06	2.25019e+06	9.27783e+06	9.47136e+06	9.28155e+06	2.85851e+06	1.85463e+06	2.77365e+06	2.07913e+07	2.04466e+07	1.83123e+07	1.15048e+07	1.10256e+07	1.12691e+07	3.56809e+07	3.56232e+07	3.50767e+07	4.03582e+07	4.07641e+07	4.08341e+07	1.97036e+07	1.93093e+07	1.90698e+07	1.1858e+07	1.15181e+07	1.16234e+07
M163T83	cis-1,2-Dihydronaphthalene-1,2-diol	163.086	83.1	162.068	5.28824	C10H10O2	[M+H]+	phenols		C04314	Xenobiotics biodegradation and metabolism; Global and overview maps			BioDeepDB	2	pos	5.04645e+06	4.89268e+06	5.16173e+06	4.63119e+06	4.61792e+06	4.72693e+06	5.09536e+06	4.99558e+06	4.96292e+06	6.09613e+06	6.08375e+06	6.06283e+06	5.64551e+06	5.70865e+06	5.55694e+06	4.5841e+06	4.41399e+06	4.51215e+06	5.58106e+06	5.3944e+06	5.46714e+06	6.29867e+06	6.47766e+06	6.39746e+06	5.8324e+06	5.77225e+06	5.87147e+06	5.19712e+06	5.25799e+06	5.07906e+06
M237T233	cis-4,5-Dihydroxy-4,5-dihydropyrene	237.111	232.5	236.084	4.31101	C16H12O2	[M+H]+			C18249	Xenobiotics biodegradation and metabolism; Global and overview maps			BioDeepDB	2	pos	4.02641e+07	3.30366e+07	2.22136e+07	1.73185e+07	1.50563e+07	2.17681e+07	1.24574e+07	5.63185e+07	1.15834e+07	3.37103e+07	3.8669e+07	3.01301e+07	5.13578e+06	4.90482e+06	1.83415e+07	8.35825e+06	1.89639e+06	5.45906e+06	1.94197e+07	2.02787e+07	1.81206e+07	1.27661e+07	1.1685e+07	1.19412e+07	1.88124e+07	2.37952e+07	2.07541e+07	2.03162e+07	2.36857e+07	2.19123e+07
M299T522	cis-9,10-Epoxystearic acid	299.256	522	298.251	4.95574	C18H34O3	[M+H]+	Lipids	Fatty Acids	C19418	Lipid metabolism	2443-39-2 / 24560-98-3		BioDeepDB	2	pos	1.13542e+07	1.11432e+07	9.25661e+06	9.74244e+06	9.96181e+06	1.04367e+07	5.2235e+06	4.9991e+06	4.97538e+06	4.00704e+06	1.0437e+07	1.07082e+07	7.22772e+06	6.81698e+06	7.1042e+06	7.45507e+06	3.81536e+06	8.92958e+06	1.34521e+08	9.85968e+07	1.65567e+08	2.47765e+07	2.48833e+07	2.40724e+07	5.72806e+07	6.97459e+07	7.69825e+07	8.42938e+06	3.50873e+06	8.47797e+06
M175T71_1	cis-Aconitic acid	175.023	70.7	174.016	1.79966	C6H6O6	[M+H]+	Carboxylic acids and derivatives	Tricarboxylic acids and derivatives	C00417	Carbohydrate metabolism; Energy metabolism; Chemical structure transformation maps; Global and overview maps	585-84-2 / 499-12-7	HMDB0000072	BioDeepDB	2	pos	7.51332e+06	7.56377e+06	8.00097e+06	1.23935e+06	1.18724e+06	1.18227e+06	5.15158e+06	4.94049e+06	4.92965e+06	1.09328e+06	1.10117e+06	1.13591e+06	1.17691e+06	1.96956e+06	1.0745e+06	1.06819e+06	1.14147e+06	1.16032e+06	1.18957e+06	1.13823e+06	1.1777e+06	3.82202e+06	4.72383e+06	4.05225e+06	9.16671e+06	8.75897e+06	9.84194e+06	3.48303e+06	1.4302e+06	1.35926e+06
M191T65_1	Citric acid	191.019	65	192.027	3.66456	C6H8O7	[M-H]-	Carboxylic acids and derivatives	Tricarboxylic acids and derivatives	C00158	Cancer: overview; Chemical structure transformation maps; Signal transduction; Sensory system; Endocrine system; Carbohydrate metabolism; Biosynthesis of other secondary metabolites; Metabolism of terpenoids and polyketides; Amino acid metabolism; Energy metabolism; Global and overview maps	77-92-9/126-44-3	HMDB0000094	BioDeepDB	2	neg	2.71858e+08	2.51209e+08	2.35129e+08	2.7921e+08	2.408e+08	3.174e+08	2.20742e+08	1.80628e+08	2.28242e+08	4.42754e+08	2.84192e+08	2.97317e+08	3.5207e+08	1.81582e+08	2.37948e+08	2.01037e+08	2.16411e+08	2.16702e+08	7.26971e+08	9.7797e+07	6.86874e+07	1.59166e+08	1.86938e+08	1.54973e+08	6.74781e+07	8.6987e+08	4.58294e+07	2.32055e+08	1.86425e+08	2.07582e+08
M235T356	Confertifolin	235.168	356.3	234.162	5.15209	C15H22O2	[M+H]+			C09376		1811-23-0		BioDeepDB	2	pos	1.49456e+07	2.09737e+07	4.37447e+07	5.6037e+07	8.66377e+07	8.18162e+07	1.09214e+07	6.66539e+06	6.41751e+06	3.51289e+07	3.3849e+07	1.82082e+07	3.24907e+07	2.83682e+07	3.04096e+07	3.35233e+07	9.25167e+06	3.64916e+07	8.01922e+06	1.50523e+07	1.97672e+07	1.84749e+07	4.39502e+07	4.36322e+07	7.06279e+06	6.66496e+06	6.50579e+06	3.22624e+07	1.14671e+07	1.14787e+07
M342T374_1	Coniferin	342.131	373.7	342.132	1.65926	C16H22O8	[M]+	Organooxygen compounds	Carbohydrates and carbohydrate conjugates	C00761	Biosynthesis of other secondary metabolites	531-29-3	HMDB0013682	mzCloud	2	pos	3.34618e+08	6.10517e+07	2.20127e+08	1.83874e+08	4.74968e+07	3.38172e+07	6.01643e+07	2.47089e+07	5.9069e+07	2.23153e+08	3.13035e+08	2.50189e+08	2.42098e+08	1.4284e+08	1.80574e+08	8.2397e+07	6.21638e+07	8.06341e+07	4.12528e+07	2.06475e+08	1.93838e+08	3.93004e+07	1.56412e+08	1.5397e+08	3.37443e+07	1.81948e+08	1.31853e+08	7.28743e+07	1.2838e+08	5.95335e+07
M179T88	Coniferyl aldehyde	179.069	88.5	178.063	4.89196	C10H10O3	[M+H]+	Phenols	Methoxyphenols	C02666	Chemical structure transformation maps; Biosynthesis of other secondary metabolites; Global and overview maps	458-36-6		BioDeepDB	2	pos	2.18383e+07	2.02061e+07	1.93557e+07	1.26759e+07	1.26176e+07	1.30474e+07	3.26922e+07	5.31525e+07	5.08543e+07	2.69511e+07	2.62054e+07	2.26097e+07	9.87354e+06	8.54614e+06	9.39578e+06	4.89988e+06	5.01779e+06	5.59751e+06	2.52654e+07	2.61782e+07	2.52996e+07	6.03059e+06	5.95123e+06	5.97458e+06	3.90166e+06	6.45581e+06	6.69431e+06	4.80449e+06	9.8239e+06	9.06638e+06
M580T454_1	Convallasaponin A	580.373	453.7	580.361	20.1599	C32H52O9	[M]+	Organooxygen compounds	Alcohols and polyols	C08893		19316-94-0		MetaDNA	2	pos	9.89975e+06	1.87795e+07	5.78258e+06	5.89013e+07	4.08871e+07	4.28182e+07	5.76349e+07	1.01693e+08	7.00843e+07	2.99947e+06	1.51733e+06	1.20589e+06	1.47897e+06	984854	744742	8.87736e+07	5.02997e+07	6.43271e+07	1.72842e+07	6.82471e+06	2.23946e+07	814598	1.13051e+06	1.59064e+06	476183	1.37242e+07	1.12001e+07	4.79965e+07	6.44449e+07	1.83157e+08
M147T277	Coumarin	147.042	277	146.037	11.9474	C9H6O2	[M+H]+	Coumarins and derivatives		C05851	Biosynthesis of other secondary metabolites; Global and overview maps	91-64-5	HMDB0001218	BioDeepDB	2	pos	3.03425e+07	2.48214e+07	2.58467e+07	8.20923e+07	7.73211e+07	8.27589e+07	9.05987e+06	1.08195e+07	8.70334e+06	1.05652e+07	1.11877e+07	1.11705e+07	2.54187e+07	2.383e+07	2.60364e+07	1.88793e+07	2.42022e+07	1.69854e+07	1.35194e+07	1.35634e+07	1.28954e+07	5.60493e+07	5.03251e+07	5.29591e+07	1.82905e+07	1.15337e+07	1.12276e+07	2.10532e+07	2.11734e+07	2.54561e+07
M114T220	Creatinine	113.962	220.5	113.059	14.0124	C4H7N3O	[M+H]+	Carboxylic acids and derivatives	Amino acids, peptides, and analogues	C00791	Amino acid metabolism; Global and overview maps	60-27-5	HMDB0000562	BioDeepDB	2	pos	4.44086e+07	6.82473e+07	4.50554e+07	7.14104e+07	5.42944e+07	6.85705e+07	3.66572e+07	3.89129e+07	6.50583e+07	5.37023e+07	6.39153e+07	1.9289e+07	6.0288e+07	7.75537e+07	8.30084e+07	1.57061e+07	1.46521e+07	4.70008e+07	4.32485e+07	4.99934e+07	4.63204e+07	4.74696e+07	4.55735e+07	5.38517e+07	5.62089e+07	7.04412e+07	5.02679e+07	5.15983e+07	5.19032e+07	3.97614e+07
M288T294	Cyanidin	288.057	294.5	287.056	21.4402	C15H11O6	[M+H]+	Flavonoids	Hydroxyflavonoids	C05905	Chemical structure transformation maps; Biosynthesis of other secondary metabolites; Global and overview maps	c("528-58-5", "13306-05-3")		mzCloud	2	pos	2.62618e+08	2.63288e+08	2.5485e+08	9.77754e+07	1.09037e+08	1.15255e+08	4.24795e+08	3.90496e+08	4.11558e+08	2.37283e+08	2.31903e+08	2.66175e+08	1.12911e+08	7.93734e+07	6.80507e+07	3.9958e+07	4.8011e+07	6.63796e+07	4.82405e+07	5.29017e+07	4.82695e+07	1.93427e+08	1.47514e+08	1.9583e+08	1.23575e+08	5.2597e+08	6.17735e+08	9.14885e+07	9.5143e+07	8.47112e+07
M611T269_1	Cyanidin 3-(6-p-caffeoyl)glucoside	611.153	268.9	611.14	20.7808	C30H27O14	[M]+	Flavonoids	1-benzopyrans	C16369	Biosynthesis of other secondary metabolites			MetaDNA	2	pos	6.21747e+06	6.17251e+06	6.23918e+06	5.0456e+06	5.09688e+06	4.4995e+06	6.1096e+06	7.4649e+06	7.62121e+06	2.87914e+06	2.75856e+06	2.92835e+06	1.31662e+06	3.00583e+06	1.32147e+06	9.1183e+06	8.18611e+06	8.3665e+06	1.15629e+06	1.15865e+06	1.03755e+06	2.05645e+07	1.34966e+07	2.0232e+07	2.20175e+06	2.21893e+06	2.27491e+06	8.59068e+06	8.60695e+06	9.13239e+06
M449T252_1	Cyanidin 3-galactoside	449.106	252.2	449.108	4.45327	C21H21O11	[M]-	Flavonoids	Flavonoid glycosides	C08647		27661-36-5	HMDB0037977	MetaDNA	2	neg	9.40771e+08	4.95027e+08	8.61944e+08	7.27446e+08	9.24521e+08	7.61518e+08	7.18474e+08	7.76961e+08	7.18823e+08	4.64964e+08	4.32086e+08	8.06361e+08	9.58024e+08	8.50332e+08	9.68932e+08	9.22361e+08	9.00488e+08	5.10231e+08	5.55901e+08	9.76481e+08	1.00324e+09	7.56814e+08	4.82113e+08	7.09856e+08	7.27133e+08	7.74336e+08	4.91891e+08	9.53367e+08	5.01558e+08	7.60702e+08
M449T295_2	Cyanidin 3-glucoside	449.109	295.1	449.108	0.0768582	C21H21O11	[M]+	Flavonoids	Flavonoid glycosides	C08604	Biosynthesis of other secondary metabolites	7084-24-4	HMDB0030684	BioDeepDB	2	pos	2.15218e+09	2.2126e+09	2.13058e+09	3.14934e+09	3.07555e+09	3.22128e+09	7.72824e+09	6.95722e+09	8.17196e+09	2.13119e+09	2.60588e+09	2.20492e+09	8.19381e+09	7.04511e+09	9.57393e+08	2.99166e+09	3.29003e+09	3.01913e+09	3.586e+09	3.77793e+09	3.91047e+09	4.04393e+09	4.04741e+09	3.95027e+09	8.46733e+09	1.00269e+10	9.87311e+09	2.00259e+09	2.39864e+09	1.74361e+09
M625T343	Cyanidin 3-O-(2-O-beta-D-glucuronosyl)-beta-D-glucoside	625.15	343.4	625.14	15.0366	C27H29O17	[M]-	Flavonoids	Flavonoid glycosides	C19762	Biosynthesis of other secondary metabolites			MetaDNA	2	neg	2.99212e+06	3.90149e+06	1.93144e+07	2.11955e+07	2.03531e+07	2.71895e+06	6.34456e+06	3.6037e+06	5.25507e+06	3.86448e+06	4.22701e+06	1.07393e+07	8.45084e+06	3.23462e+06	6.36287e+06	1.15076e+06	2.05608e+06	1.2764e+06	3.30006e+06	2.69508e+06	1.85605e+06	2.62345e+06	2.00958e+06	2.32828e+06	1.16856e+07	7.6852e+06	3.51637e+06	2.44715e+06	1.06756e+07	3.30776e+06
M535T303	Cyanidin 3-O-(6-O-malonyl-beta-D-glucoside)	535.101	302.5	535.109	12.7525	C24H23O14	[M]+	Flavonoids	Flavonoid glycosides	C12643	Biosynthesis of other secondary metabolites	171828-62-9		BioDeepDB	2	pos	4.80257e+06	5.22682e+06	4.41964e+06	1.39512e+07	1.47365e+07	1.43733e+07	3.34862e+07	5.81614e+07	5.34072e+07	29649.6	4.49318e+06	36895.8	1.08823e+06	3.44598e+06	3.81595e+06	652113	2.11552e+06	788968	2.73294e+06	3.2221e+06	3.45691e+06	27309.6	21107	39954.8	4.30036e+06	1.61136e+06	1.72529e+06	547396	505904	589758
M595T340_2	Cyanidin 3-O-(6-O-p-coumaroyl)glucoside	595.148	339.7	595.145	5.20881	C30H27O13	[M]-	Benzene and substituted derivatives	1-benzopyrans	C12095	Biosynthesis of other secondary metabolites			MetaDNA	2	neg	8.85329e+07	8.91042e+07	6.55425e+07	5.70124e+07	4.25517e+07	7.83311e+07	5.74255e+07	3.66391e+07	5.88565e+07	9.84417e+07	9.57284e+07	9.35807e+07	1.81855e+07	1.37786e+07	6.76877e+07	5.87568e+07	3.37646e+07	5.73703e+07	3.7234e+07	4.9531e+06	4.42172e+07	2.78536e+07	6.70901e+07	2.58931e+07	2.41963e+07	5.53052e+06	2.16854e+07	4.80974e+07	5.22842e+07	6.98045e+07
M580T382_1	Cyanidin 3-O-(beta-D-xylosyl-(1->2)-beta-D-galactoside)	580.152	381.8	581.151	14.6102	C26H29O15	[M-H]-	Flavonoids	Flavonoid glycosides	C20468				MetaDNA	2	neg	1.30867e+07	1.97658e+07	2.22382e+07	9.75953e+06	8.67739e+06	7.38726e+06	1.1697e+07	2.05766e+07	2.25811e+07	1.17155e+06	874403	4.32935e+06	1.40067e+06	1.5087e+06	6.65123e+06	2.33819e+07	2.07244e+07	1.86589e+07	4.01601e+07	2.47027e+07	1.4341e+07	2.10302e+07	3.46819e+07	1.07454e+07	5.08271e+07	2.79323e+07	2.56925e+07	2.41702e+07	1.95982e+07	2.61299e+07
M611T241_2	Cyanin	611.153	240.7	611.161	13.2328	C27H31O16	[M+H]+	Flavonoids		C08639	Biosynthesis of other secondary metabolites	20905-74-2 / 2611-67-8		BioDeepDB	2	pos	2.94425e+07	3.11972e+07	3.115e+07	2.9418e+07	4.08743e+07	2.83584e+07	3.57413e+07	3.46448e+07	1.84508e+07	3.58369e+07	3.54027e+07	1.80601e+07	2.28577e+07	4.9511e+06	2.30742e+07	3.05002e+07	2.25222e+07	2.27656e+07	4.9244e+07	4.61655e+07	4.75173e+07	1.78571e+07	2.49759e+07	1.76161e+07	3.51778e+07	3.33961e+07	4.63111e+07	2.70361e+07	2.71484e+07	2.8697e+07
M244T49_2	Cytidine	244.091	49.3	243.085	6.86629	C9H13N3O5	[M+H]+	Pyrimidine nucleosides		C00475	Membrane transport; Global and overview maps; Nucleotide metabolism	65-46-3		BioDeepDB	2	pos	1.5035e+08	1.54708e+08	1.41561e+08	5.94922e+07	4.25891e+07	6.56742e+07	5.87596e+07	6.10347e+07	5.99363e+07	6.16861e+07	5.51803e+07	8.64469e+07	4.23334e+07	4.26353e+07	3.92677e+07	6.13046e+07	6.68077e+07	6.69015e+07	2.27394e+07	2.4863e+07	2.46364e+07	2.19477e+07	2.62447e+07	2.28545e+07	2.35292e+07	2.09008e+07	2.3292e+07	9.35283e+07	7.85892e+07	8.57409e+07
M112T49	Cytosine	112.05	49.3	111.043	4.79946	C4H5N3O	[M+H]+	Diazines	Pyrimidines and pyrimidine derivatives	C00380	Global and overview maps; Nucleotide metabolism	71-30-7	HMDB0000630	MoNA	2	pos	3.32988e+07	3.06008e+07	2.7106e+07	6.04339e+07	5.6441e+07	4.0135e+07	1.50706e+07	1.71052e+07	1.51803e+07	5.1587e+07	4.32365e+07	5.58392e+07	4.86066e+07	1.34444e+07	2.48209e+07	5.16764e+07	5.48569e+07	1.45225e+07	4.77482e+07	4.65481e+07	2.59179e+07	2.18119e+07	3.23124e+07	3.89636e+07	1.41283e+07	2.54349e+07	2.35141e+07	2.88741e+07	5.30851e+07	2.86032e+07
M417T336	Daidzin	417.115	336.3	416.111	7.61421	C21H20O9	[M+H]+	Flavonoids	Isoflavonoid O-glycosides	C10216	Biosynthesis of other secondary metabolites	552-66-9	HMDB0033991	BioDeepDB	2	pos	8.90184e+06	9.59643e+06	1.04366e+07	1.04247e+07	7.31344e+06	8.05226e+06	7.40403e+06	5.93005e+06	4.75448e+06	8.65989e+06	8.77103e+06	1.0624e+07	634142	295197	536534	7.07645e+06	5.83232e+06	4.3668e+06	1.22196e+07	1.17142e+07	1.94525e+07	1.45826e+07	1.4794e+07	1.54393e+07	8.45733e+06	7.1221e+06	7.93975e+06	7.94485e+06	1.00861e+07	8.53736e+06
M173T72	Dehydroascorbate	173.009	72.4	174.016	0.716726	C6H6O6	[M-H]-	Furofurans		C05422	Carbohydrate metabolism; Metabolism of other amino acids; Global and overview maps	490-83-5		BioDeepDB	2	neg	3.9556e+07	4.15268e+07	4.51603e+07	4.65507e+07	4.42197e+07	5.45136e+07	7.55854e+07	6.6606e+07	6.31389e+07	4.99445e+07	5.53762e+07	4.56773e+07	1.30107e+08	1.55256e+08	1.55058e+08	1.68158e+08	1.6085e+08	1.57503e+08	5.40064e+08	4.44853e+08	5.06669e+08	3.12258e+08	3.04678e+08	3.18775e+08	4.313e+08	4.69772e+08	4.23291e+08	7.50766e+07	7.00517e+07	7.25096e+07
M288T427	Dehydroepiandrosterone	288.289	427.3	288.209	3.31597	C19H28O2	[M]+	Steroids and steroid derivatives	Androstane steroids	C01227	Cancer: overview; Endocrine system; Lipid metabolism; Xenobiotics biodegradation and metabolism; Cancer: specific types; Global and overview maps	53-43-0	HMDB0000077	BioDeepDB	2	pos	1.43765e+08	1.39869e+08	1.40711e+08	1.46339e+08	1.24075e+08	1.17292e+08	5.40595e+07	4.76592e+07	4.2819e+07	1.80734e+08	1.93261e+08	1.66449e+08	5.49146e+07	6.13059e+07	8.16572e+07	1.29375e+08	9.0045e+07	1.06752e+08	1.69955e+08	1.67333e+08	1.60411e+08	2.72788e+07	1.12058e+07	3.29083e+07	3.12395e+08	2.98997e+08	3.12306e+08	6.58779e+07	6.9199e+07	7.51689e+07
M465T260_2	Delphinidin 3-glucoside	465.102	259.7	465.103	3.01008	C21H21O12	[M]-	Flavonoids	Flavonoid glycosides	C12138	Biosynthesis of other secondary metabolites	6906-38-3/6906-38-3 50986-17-9/50986-17-9	HMDB0037997	MetaDNA	2	neg	1.74731e+07	1.59702e+07	1.76707e+07	5.17461e+06	1.98471e+07	1.97588e+07	1.65759e+07	1.59637e+07	1.77142e+07	2.61728e+07	2.45287e+07	2.51485e+07	2.83257e+07	2.46759e+07	2.4301e+07	1.91787e+07	1.94994e+07	1.92037e+07	2.53687e+07	2.67573e+07	2.9255e+07	1.902e+07	2.08301e+07	1.89117e+07	1.37378e+07	1.38587e+07	1.30256e+07	1.74698e+07	1.9324e+07	1.93774e+07
M627T356_1	Delphinidin 3-O-sophoroside	627.162	356	627.156	9.8859	C27H31O17	[M]-	Benzene and substituted derivatives	1-benzopyrans	C16307	Biosynthesis of other secondary metabolites			MetaDNA	2	neg	4.05402e+07	3.3246e+07	3.3495e+07	3.43348e+07	1.88657e+07	3.87753e+07	8.24957e+06	8.82335e+06	1.06456e+07	1.71447e+07	1.77257e+07	1.61617e+07	4.1053e+06	1.20587e+07	1.61326e+07	8.22213e+06	8.93765e+06	8.9013e+06	2.14429e+07	6.52174e+06	4.47272e+07	5.72839e+06	2.28131e+06	7.07537e+06	1.59354e+07	9.46506e+06	6.51791e+06	1.38092e+07	1.26489e+07	1.483e+07
M592T251	Delphinidin 3-rutinoside	592.149	250.6	611.161	11.298	C27H31O16	[M-H2O-H]-	Flavonoids	Flavonoid glycosides	C16315	Biosynthesis of other secondary metabolites	15674-58-5	HMDB0038001	MetaDNA	2	neg	2.77986e+07	6.93066e+07	6.59682e+07	3.17545e+07	3.83705e+07	2.84041e+07	1.98149e+07	5.57823e+07	4.34302e+07	2.54069e+07	5.0894e+07	6.18644e+07	2.79933e+07	1.06096e+07	2.40961e+07	2.72442e+07	1.39446e+07	2.87304e+07	1.03921e+07	9.12881e+06	1.92983e+07	5.11953e+07	5.38396e+07	1.09916e+07	3.6064e+07	2.38158e+07	2.73339e+07	2.38598e+07	4.20382e+07	1.2276e+07
M437T423	Demethylphylloquinone	437.339	423	436.334	6.34748	C30H44O2	[M+H]+	Prenol lipids	Quinone and hydroquinone lipids	C13309	Metabolism of cofactors and vitamins; Global and overview maps		HMDB0004649	BioDeepDB	2	pos	5.90854e+06	3.95e+06	1.00433e+07	2.1286e+06	290521	3.53331e+06	513123	7.89455e+06	2.48895e+06	6.71411e+06	7.29456e+06	7.22387e+06	4.71977e+06	4.0999e+06	7.77081e+06	4.2142e+06	1.50442e+06	535432	3.39216e+06	3.1552e+06	1.69329e+06	6.03956e+06	4.60062e+06	8.92983e+06	1.31793e+06	1.23745e+06	3.96084e+06	4.34526e+06	5.18509e+06	1.70941e+06
M375T540	Deoxycholic acid	375.286	540.3	392.293	2.75523	C24H40O4	[M+H-H2O]+	Steroids and steroid derivatives	Bile acids, alcohols and derivatives	C04483	Lipid metabolism; Digestive system	83-44-3	HMDB0000626	MoNA	2	pos	4.23087e+07	4.83398e+07	5.17809e+07	2.73598e+07	2.83199e+07	2.41155e+07	1.55981e+07	1.7551e+07	1.3051e+07	6.27756e+07	5.97232e+07	5.36485e+07	4.87732e+07	4.8478e+07	5.20254e+07	1.86784e+07	1.98673e+07	1.97419e+07	1.21143e+07	1.68652e+07	1.72547e+07	2.65815e+07	2.86274e+07	2.80752e+07	2.99031e+07	3.14315e+07	2.58713e+07	2.99641e+07	3.03104e+07	2.9127e+07
M228T70	Deoxycytidine	228.097	70.4	227.091	2.45251	C9H13N3O4	[M+H]+	Pyrimidine nucleosides	Pyrimidine 2'-deoxyribonucleosides	C00881	Membrane transport; Global and overview maps; Nucleotide metabolism	951-77-9	HMDB0000014	BioDeepDB	2	pos	1.29106e+07	1.50063e+07	1.44378e+07	1.16317e+07	1.20607e+07	1.10292e+07	1.27058e+07	1.06101e+07	9.87429e+06	1.46474e+07	1.69367e+07	1.71441e+07	1.62118e+07	1.33541e+07	1.20593e+07	1.33073e+07	1.22013e+07	1.22573e+07	1.17617e+07	1.31195e+07	1.2145e+07	1.31918e+07	1.33112e+07	1.24718e+07	1.28171e+07	1.30003e+07	1.24675e+07	1.33375e+07	1.38183e+07	1.29395e+07
M375T312	Deoxyloganin	375.142	311.5	374.158	3.71475	C17H26O9	[M+H]+	Prenol lipids	Terpene glycosides	C06071	Chemical structure transformation maps; Global and overview maps; Metabolism of terpenoids and polyketides	26660-57-1		BioDeepDB	2	pos	1.07775e+07	1.32448e+07	1.29365e+07	5.22277e+06	4.89225e+06	8.47509e+06	1.02747e+07	7.61959e+06	1.60802e+07	3.27249e+07	3.01054e+07	3.17102e+07	1.11026e+07	1.22851e+07	1.40175e+07	347796	269205	544311	5.88605e+06	5.07231e+06	5.30633e+06	971856	894672	3.71101e+06	2.02e+07	1.68099e+07	1.51829e+07	678784	681298	654938
M228T410	Deoxyuridine	228.195	409.6	228.075	5.27764	C9H12N2O5	[M]+	Pyrimidine nucleosides	Pyrimidine 2'-deoxyribonucleosides	C00526	Membrane transport; Global and overview maps; Nucleotide metabolism	951-78-0	HMDB0000012	BioDeepDB	2	pos	3.90555e+08	3.74363e+08	4.4064e+08	3.74002e+08	3.86269e+08	4.07754e+08	6.00014e+08	4.93677e+08	4.69634e+08	5.49536e+08	3.50398e+08	4.23378e+08	4.19128e+08	4.3026e+08	4.19755e+08	4.58476e+08	2.96965e+08	4.2286e+08	6.21031e+08	5.63647e+08	5.89215e+08	4.43201e+08	3.11231e+08	9.49902e+07	4.76582e+08	3.40975e+08	6.11467e+08	5.09464e+08	5.05786e+08	4.15448e+08
M167T334	Desaminotyrosine	167.07	334.2	166.063	4.04622	C9H10O3	[M+H]+	Phenylpropanoic acids		C01744		501-97-3	HMDB0002199	BioDeepDB	2	pos	2.66898e+07	2.70626e+07	2.32724e+07	1.86107e+07	1.88345e+07	1.86546e+07	2.16338e+07	1.79075e+07	1.88303e+07	6.85754e+06	9.91104e+06	7.31114e+06	1.50517e+07	1.44922e+07	1.40671e+07	5.46743e+06	6.54082e+06	7.13887e+06	2.40254e+07	2.32644e+07	2.26632e+07	1.3356e+07	1.36996e+07	1.38823e+07	9.95397e+06	9.904e+06	9.38182e+06	6.27395e+06	6.50851e+06	5.53045e+06
M215T71_2	Dethiobiotin	215.138	70.7	214.132	3.92102	C10H18N2O3	[M+H]+	Fatty Acyls	Fatty acids and conjugates	C01909	Metabolism of cofactors and vitamins; Global and overview maps	533-48-2	HMDB0003581	BioDeepDB	2	pos	2.44249e+07	2.89463e+07	4.05739e+07	1.55168e+07	3.92376e+07	6.24345e+07	4.81975e+07	3.7252e+07	5.55709e+07	6.71684e+07	2.06404e+07	5.37227e+07	6.07708e+07	5.21902e+07	1.03739e+08	3.27011e+07	5.23217e+07	4.66457e+07	2.70791e+07	2.51086e+07	2.24056e+08	1.35989e+07	4.33444e+07	1.21972e+07	2.96014e+07	2.80412e+07	3.92919e+07	8.22193e+07	5.43855e+07	1.73911e+07
M179T64	D-Fructose	179.057	64.2	180.063	3.77534	C6H12O6	[M-H]-	Organooxygen compounds	Carbohydrates and carbohydrate conjugates	C00795	Carbohydrate metabolism; Global and overview maps	53188-23-1/87-81-0	HMDB0000660	BioDeepDB	2	neg	1.16243e+09	1.36382e+09	1.27972e+09	1.92311e+09	1.8875e+09	1.70953e+09	1.39943e+09	1.48733e+09	1.13433e+09	1.74675e+09	1.44112e+09	1.47796e+09	1.41613e+09	1.40969e+09	1.11954e+09	1.34987e+09	1.18525e+09	1.2886e+09	1.87539e+09	1.82107e+09	1.9108e+09	1.77957e+09	1.9753e+09	1.71708e+09	1.23543e+09	1.78728e+09	1.36377e+09	2.74864e+09	4.66427e+09	3.5075e+09
M178T87	D-Gulono-1,4-lactone	178.049	86.9	178.048	5.61643	C6H10O6	[M]+	Lactones	Gamma butyrolactones	C05410		6322-07-2		BioDeepDB	2	pos	1.68489e+07	1.62472e+07	1.95855e+07	1.27626e+06	1.19401e+06	1.30322e+06	6.12282e+06	4.97328e+06	5.82891e+06	5.9189e+07	5.69443e+07	5.4792e+07	1.35732e+06	1.32951e+06	4.96305e+06	6.98912e+06	3.48246e+06	3.6879e+06	1.24895e+06	1.27958e+06	1.11387e+06	1.31491e+06	1.288e+06	1.28074e+06	1.95698e+06	1.85965e+06	1.68225e+06	5.44904e+06	5.43502e+06	6.04925e+06
M311T49	Dhurrin	311.097	48.8	311.101	11.5718	C14H17NO7	[M]-	Organooxygen compounds	Carbohydrates and carbohydrate conjugates	C05143	Metabolism of other amino acids; Global and overview maps	499-20-7	HMDB0060471	MetaDNA	2	neg	5.45059e+07	5.48668e+07	5.87599e+07	1.82222e+07	2.43732e+07	2.13179e+07	2.43613e+07	2.35388e+07	2.80424e+07	4.38702e+07	6.6128e+07	6.32198e+07	2.7456e+07	3.01728e+07	2.13707e+07	1.36586e+07	1.94542e+07	1.58943e+07	2.93455e+07	2.85879e+07	3.17175e+07	3.27862e+07	3.31457e+07	2.30013e+07	3.96652e+07	3.89212e+07	3.65436e+07	2.01029e+07	1.03827e+07	1.72495e+07
M190T90	Diaminopimelic acid	190.107	90	190.095	3.12371	C7H14N2O4	[M]+	Carboxylic acids and derivatives	Amino acids, peptides, and analogues	C00666	Amino acid metabolism; Global and overview maps	583-93-7 / 14289-34-0 / NA	HMDB0001370	BioDeepDB	2	pos	4.01634e+07	4.53376e+07	4.18799e+07	4.56262e+07	5.50225e+07	4.75248e+07	6.44357e+06	2.2203e+07	2.20476e+07	1.74089e+07	1.93713e+07	1.84528e+07	5.06984e+07	4.45878e+07	1.13314e+07	3.3995e+07	3.35921e+07	3.74953e+07	3.96395e+06	1.37207e+07	1.32535e+07	4.07063e+07	4.48943e+07	2.90787e+07	2.95421e+07	3.21699e+07	3.40533e+07	2.66813e+07	2.07205e+07	2.88667e+07
M279T545	Dibutyl phthalate	279.157	545.4	278.152	6.00378	C16H22O4	[M+H]+	Benzene and substituted derivatives	Benzoic acids and derivatives	C14214		84-74-2	HMDB0033244	MoNA	2	pos	6.99008e+07	2.90534e+07	3.95753e+07	6.13166e+07	4.96095e+07	6.27826e+07	3.034e+07	1.00684e+08	5.10744e+07	7.62631e+07	5.18531e+07	2.47523e+07	5.76124e+07	5.19737e+07	5.2916e+07	7.65229e+07	1.52928e+08	5.55655e+07	2.09938e+07	7.00603e+07	5.466e+07	5.49107e+07	7.12593e+07	6.46809e+07	1.79949e+07	2.29111e+07	1.73521e+07	4.8211e+07	7.20141e+07	5.09207e+07
M431T492	Digitogenin	431.313	492.3	448.319	2.62919	C27H44O5	[M+H-H2O]+	Organooxygen compounds	Alcohols and polyols	C08896		511-34-2		MetaDNA	2	pos	1.57961e+08	6.97118e+07	2.00619e+08	2.72438e+08	2.55248e+08	1.49007e+07	6.02687e+07	6.0358e+07	6.18555e+07	5.40214e+07	5.80843e+07	1.04536e+08	3.73907e+07	4.52096e+07	3.57973e+07	1.20851e+08	1.19865e+08	1.33371e+08	3.07361e+07	2.43852e+07	5.00475e+07	8.06957e+07	7.80349e+07	2.89451e+07	3.17735e+07	3.31616e+07	3.46552e+07	3.19949e+07	2.98284e+07	8.14214e+07
M321T242	Dihydromyricetin	321.058	241.9	320.053	6.58791	C15H12O8	[M+H]+	Flavonoids	Flavonoid glycosides	C02906	Biosynthesis of other secondary metabolites; Global and overview maps	27200-12-0		BioDeepDB	2	pos	5.19388e+06	5.37742e+06	5.74244e+06	9.59717e+06	1.09295e+07	1.07802e+07	4.37063e+06	4.08424e+06	3.68569e+06	8.02813e+06	7.93609e+06	8.1898e+06	4.83337e+06	4.67596e+06	4.24768e+06	3.80306e+06	3.3447e+06	3.63842e+06	3.67191e+06	3.61127e+06	3.86282e+06	6.15728e+06	6.08862e+06	6.05318e+06	3.0195e+06	3.25498e+06	3.12889e+06	6.58096e+06	6.56016e+06	6.30341e+06
M115T262	Dihydrouracil	115.038	261.8	114.043	9.29528	C4H6N2O2	[M+H]+	Diazines	Pyrimidines and pyrimidine derivatives	C00429	Metabolism of cofactors and vitamins; Metabolism of other amino acids; Global and overview maps; Nucleotide metabolism	504-07-4	HMDB0000076	BioDeepDB	2	pos	3.15956e+06	1.11254e+07	9.21901e+06	8.43323e+06	9.21148e+06	8.81618e+06	8.05102e+06	2.63554e+06	7.84323e+06	1.02006e+07	8.93568e+06	9.69307e+06	2.54603e+06	3.15116e+06	2.88589e+06	9.65085e+06	1.05391e+07	9.66956e+06	8.3669e+06	8.41902e+06	7.84215e+06	2.53765e+06	8.4448e+06	8.04144e+06	9.46188e+06	8.4043e+06	8.91792e+06	2.52955e+06	8.33613e+06	9.9861e+06
M171T35	Dihydroxyacetone phosphate	171.149	34.8	169.998	2.19606	C3H7O6P	[M+H]+	Organooxygen compounds	Carbohydrates and carbohydrate conjugates	C00111	Metabolism of cofactors and vitamins; Carbohydrate metabolism; Lipid metabolism; Energy metabolism; Global and overview maps	57-04-5	HMDB0001473	BioDeepDB	2	pos	5.94275e+06	6.06286e+06	7.62161e+06	6.07577e+06	6.03366e+06	5.5322e+06	5.45615e+06	7.92692e+06	8.12228e+06	1.33385e+07	8.08792e+06	8.96757e+06	5.89471e+06	8.1171e+06	1.6298e+07	5.40002e+06	6.22844e+06	5.15944e+06	7.47986e+06	1.36713e+07	9.55154e+06	5.41927e+06	5.28084e+06	7.89442e+06	1.23505e+07	8.31722e+06	4.21165e+06	8.81541e+06	6.82527e+06	7.28314e+06
M137T358	d-Limonene	137.132	358.3	136.125	3.62823	C10H16	[M+H]+	Prenol lipids	Monoterpenoids	C06099	Chemical structure transformation maps; Global and overview maps; Metabolism of terpenoids and polyketides	5989-27-5		BioDeepDB	2	pos	6.65837e+06	8.78263e+06	6.6046e+06	3.20969e+06	2.69435e+06	649021	585266	269924	458489	4.18764e+06	4.73446e+06	6.09077e+06	1.18934e+07	1.03614e+07	162527	347631	396046	469618	201468	296132	201477	594469	4.03721e+06	3.05482e+06	8.99947e+06	9.49138e+06	1.04052e+07	611421	2.34961e+06	466635
M179T49	D-Mannose	179.057	48.5	180.063	3.77534	C6H12O6	[M-H]-	Organooxygen compounds	Carbohydrates and carbohydrate conjugates	C00159	Membrane transport; Transport and catabolism; Carbohydrate metabolism; Immune system; Global and overview maps	3458-28-4 / 3458-28-4 31103-86-3 / 530-26-7	HMDB0000169	BioDeepDB	2	neg	3.16628e+09	3.84371e+09	3.76367e+09	2.34942e+09	2.30688e+09	2.21457e+09	3.45032e+09	3.74944e+09	3.48417e+09	4.27042e+09	3.55489e+09	3.73855e+09	4.4851e+09	4.8071e+09	4.56998e+09	3.82634e+09	3.81197e+09	3.66188e+09	5.25179e+09	4.87802e+09	5.51934e+09	3.66691e+08	1.55354e+09	1.7252e+09	4.20755e+09	4.2533e+09	4.31083e+09	9.08047e+08	3.64589e+09	2.88754e+09
M241T74	D-Mannose 1-phosphate	241.012	73.9	260.03	4.10769	C6H13O9P	[M-H2O-H]-	Organooxygen compounds	Carbohydrates and carbohydrate conjugates	C00636	Carbohydrate metabolism; Glycan biosynthesis and metabolism; Global and overview maps; Metabolism of terpenoids and polyketides	27251-84-9/15978-07-1	HMDB0006330	MetaDNA	2	neg	1.14802e+08	1.11937e+08	1.15765e+08	3.26472e+07	3.13743e+07	3.11477e+07	8.08546e+07	8.34814e+07	8.52034e+07	4.63536e+07	4.61055e+07	4.65302e+07	3.04929e+07	3.02658e+07	2.70989e+07	6.63225e+07	6.47574e+07	6.87407e+07	1.51349e+06	1.37146e+06	5.23697e+06	1.71266e+07	1.71276e+07	1.69078e+07	2.2437e+07	2.05745e+07	2.21124e+07	1.01107e+07	8.35288e+06	7.63774e+06
M329T549	Docosahexaenoic acid	329.244	548.8	328.24	9.64633	C22H32O2	[M+H]+	Fatty Acyls	Fatty acids and conjugates	C06429	Lipid metabolism	6217-54-5	HMDB0002183	BioDeepDB	2	pos	1.80297e+08	1.63179e+08	1.6784e+08	1.81219e+08	1.91607e+08	1.69007e+08	1.45053e+08	1.36336e+08	1.32486e+08	1.34982e+08	1.22829e+08	1.212e+08	2.21177e+08	2.03031e+08	1.82055e+08	2.47749e+08	2.50709e+08	2.50122e+08	2.40201e+08	2.48531e+08	2.76958e+08	2.6204e+08	2.47913e+08	2.94245e+08	3.61482e+08	3.40472e+08	4.01389e+08	1.87233e+08	1.81567e+08	2.10339e+08
M213T377	Dodecanedioic acid	213.148	376.9	230.152	7.58954	C12H22O4	[M+H-H2O]+	Fatty Acyls	Fatty acids and conjugates	C02678		693-23-2	HMDB0000623	BioDeepDB	2	pos	1.43203e+07	1.53351e+07	1.71363e+07	1.09223e+07	1.30001e+07	1.03075e+07	1.27344e+07	1.04252e+07	1.4121e+07	1.59993e+07	1.62866e+07	1.62146e+07	1.72861e+07	1.63534e+07	1.38734e+06	1.7007e+07	1.99421e+07	1.73713e+07	1.39469e+07	1.49813e+07	1.50055e+07	1.8676e+07	1.51541e+07	1.5017e+07	1.64131e+07	1.83373e+07	1.64078e+07	2.30968e+07	2.18585e+07	2.35728e+07
M200T34	Dodecanoic acid	199.986	33.5	200.178	7.9105	C12H24O2	[M]+	Fatty Acyls	Fatty acids and conjugates	C02679	Lipid metabolism; Biosynthesis of other secondary metabolites; Global and overview maps	143-07-7	HMDB0000638	BioDeepDB	2	pos	1.4191e+07	1.39499e+07	1.42527e+07	9.6174e+06	8.78268e+06	1.00799e+07	1.01444e+07	1.20933e+07	1.75759e+07	1.71605e+07	3.23916e+06	1.62696e+07	8.72301e+06	1.05035e+07	8.66339e+06	8.33424e+06	1.20823e+07	1.29507e+07	1.48507e+07	1.05352e+07	1.30107e+07	9.02321e+06	1.14807e+07	1.00485e+07	1.52758e+07	1.61296e+07	1.86589e+07	1.70016e+07	1.89093e+07	1.91949e+07
M441T217	Dofetilide	441.142	217.2	441.139	5.8938	C19H27N3O5S2	[M]-	Benzene and substituted derivatives	Sulfanilides	C07751		115256-11-6	HMDB0014349	MoNA	2	neg	9.19337e+06	1.48419e+06	1.60804e+06	3.12158e+06	1.54937e+06	3.3719e+06	6.91054e+06	1.48975e+06	6.77449e+06	2.2599e+06	1.13008e+06	998158	5.17576e+06	9.17944e+06	5.00039e+06	3.42276e+06	1.32465e+06	8.70153e+06	2.13828e+06	1.8078e+06	3.11299e+06	589872	2.55268e+06	1.38649e+06	3.92002e+06	1.74179e+06	1.54902e+06	1.09257e+06	2.41904e+06	1.08576e+06
M136T71	Dopamine	136.075	70.9	153.079	23.7663	C8H11NO2	[M+H-H2O]+	Phenols	Benzenediols	C03758	Nervous system; Signal transduction; Digestive system; Endocrine system; Neurodegenerative disease; Biosynthesis of other secondary metabolites; Signaling molecules and interaction; Amino acid metabolism; Substance dependence; Cellular community - eukaryotes; Chemical structure transformation maps; Global and overview maps	62-31-7/51-61-6	HMDB0000073	BioDeepDB	2	pos	1.24727e+08	1.21041e+08	1.43086e+08	3.98275e+07	5.83985e+07	5.37343e+07	5.51907e+07	5.89881e+07	5.65981e+07	1.98456e+08	1.96036e+08	1.87827e+08	7.09895e+07	6.58861e+07	5.02107e+07	2.68913e+07	2.85649e+07	2.62019e+07	6.89649e+07	7.69499e+07	7.41189e+07	6.48918e+07	7.00734e+07	6.28147e+07	1.66102e+08	1.82792e+08	1.65511e+08	6.79315e+07	6.08652e+07	6.47588e+07
M164T98	D-Phenylalanine	164.072	97.5	165.079	0.463212	C9H11NO2	[M-H]-	Carboxylic acids and derivatives	Amino acids, peptides, and analogues	C02265	Amino acid metabolism; Sensory system; Global and overview maps	673-06-3		BioDeepDB	2	neg	2.6893e+07	2.76232e+07	2.82644e+07	1.72904e+07	1.63544e+07	1.65761e+07	6.39898e+07	6.30326e+07	6.28809e+07	1.62172e+07	1.62738e+07	1.62345e+07	2.78442e+07	2.83728e+07	2.82932e+07	6.32547e+07	6.21779e+07	6.17627e+07	4.56267e+07	4.61363e+07	4.45589e+07	8.43789e+07	8.03484e+07	8.56786e+07	3.32799e+07	3.13612e+07	3.17769e+07	2.80234e+07	2.90516e+07	2.80422e+07
M163T63	D-Psicose	163.059	63.1	180.063	20.4465	C6H12O6	[M+H-H2O]+	Organooxygen compounds	Carbohydrates and carbohydrate conjugates	C06468		551-68-8		BioDeepDB	2	pos	1.99962e+07	2.03909e+07	2.94708e+07	1.75399e+07	1.79534e+07	1.7958e+07	1.69406e+07	1.96828e+07	1.98926e+07	2.21472e+07	2.41612e+07	2.31638e+07	1.55034e+07	1.36409e+07	1.79059e+07	4.0456e+06	5.57513e+06	4.11439e+06	1.9831e+07	1.97456e+07	2.03096e+07	2.90533e+07	2.87368e+07	3.57503e+07	4.20165e+07	4.26308e+07	3.73261e+07	1.64014e+07	1.63294e+07	1.63381e+07
M151T123	D-Ribose	151.039	122.6	150.053	24.1569	C5H10O5	[M+H]+	Organooxygen compounds	Carbohydrates and carbohydrate conjugates	C00121	Carbohydrate metabolism; Membrane transport; Global and overview maps; Cell motility	613-83-2 / 50-69-1	HMDB0000283	BioDeepDB	2	pos	2.24556e+07	2.03688e+07	2.43673e+07	2.1255e+07	6.56405e+06	6.95767e+06	6.14916e+06	2.53657e+07	2.61948e+07	2.81059e+07	8.09357e+06	7.39999e+06	7.54896e+06	2.64755e+07	2.36738e+07	9.49442e+06	9.23685e+06	8.94799e+06	2.10358e+07	2.3292e+07	1.88622e+07	5.09074e+07	4.88789e+07	2.30846e+07	4.63435e+07	4.46871e+07	4.47914e+07	8.04525e+06	8.36149e+06	4.05306e+07
M231T50	D-Ribulose 5-phosphate	231.025	50	230.019	6.05995	C5H11O8P	[M+H]+	Organooxygen compounds	Carbohydrates and carbohydrate conjugates	C00199	Metabolism of cofactors and vitamins; Carbohydrate metabolism; Glycan biosynthesis and metabolism; Energy metabolism; Global and overview maps	4151-19-3/551-85-9	HMDB0000618	BioDeepDB	2	pos	4.5723e+06	4.84604e+06	4.28884e+06	8.487e+06	2.95578e+07	9.70357e+06	7.61466e+06	6.23944e+06	6.49922e+06	5.19675e+06	6.65503e+06	5.1429e+06	4.49273e+07	5.72676e+07	3.34003e+07	4.49079e+07	4.16707e+07	4.66375e+07	7.18948e+06	7.97251e+06	7.70525e+06	1.17745e+07	3.97394e+07	1.6881e+07	7.84698e+07	6.21892e+07	5.88122e+07	2.2015e+07	7.94594e+06	2.26288e+07
M575T265	dTDP-D-mycaminose	575.11	264.8	575.128	14.1808	C18H31N3O14P2	[M]+			C11933	Global and overview maps; Metabolism of terpenoids and polyketides			BioDeepDB	2	pos	3.04584e+06	3.25847e+06	3.64193e+06	3.73454e+06	4.63132e+06	3.53727e+06	3.43913e+06	4.77824e+06	3.4765e+06	7.54378e+06	7.03567e+06	4.38185e+06	3.70757e+06	9.22034e+06	256137	1.39095e+07	5.94009e+06	9.51515e+06	9.88748e+06	1.43606e+07	1.4289e+07	1.49464e+07	1.33284e+07	1.03846e+07	3.41249e+06	1.03915e+07	6.10212e+06	3.20762e+06	2.41321e+06	7.48162e+06
M147T45	D-Xylonate	147.029	44.9	166.048	1.42829	C5H10O6	[M-H2O-H]-	Organooxygen compounds	Carbohydrates and carbohydrate conjugates	C00502	Carbohydrate metabolism; Global and overview maps	526-91-0	HMDB0059750	MetaDNA	2	neg	5.61861e+07	5.45836e+07	6.46415e+07	7.76092e+07	7.72975e+07	7.85206e+07	6.36647e+07	6.79654e+07	6.96761e+07	4.69401e+07	6.25717e+07	5.89442e+07	4.66412e+08	5.30052e+08	3.64554e+08	1.82944e+08	2.27719e+08	2.49413e+08	2.21369e+08	1.63322e+08	2.46259e+08	7.45506e+08	4.72996e+08	4.68291e+08	3.144e+08	3.05794e+08	3.50845e+08	7.3314e+07	8.11327e+07	7.91675e+07
M149T65	D-Xylose	149.045	64.7	150.053	2.17384	C5H10O5	[M-H]-	Organooxygen compounds	Carbohydrates and carbohydrate conjugates	C00181	Carbohydrate metabolism; Membrane transport; Global and overview maps	58-86-6	HMDB0000098	BioDeepDB	2	neg	6.81734e+07	6.76791e+07	6.8596e+07	5.51895e+07	5.51922e+07	1.69976e+07	4.7588e+07	2.43039e+07	2.70844e+07	5.62161e+07	6.50554e+07	8.23184e+07	3.61785e+07	4.00911e+07	4.56525e+07	5.77543e+07	5.78287e+07	2.64554e+07	1.24385e+08	8.80626e+07	8.56069e+07	1.32124e+08	9.64512e+07	1.4889e+08	7.73095e+07	5.00625e+07	9.87871e+07	6.10664e+07	2.44143e+07	6.24229e+07
M143T51	Ectoine	143.081	50.8	142.074	4.23899	C6H10N2O2	[M+H]+	Carboxylic acids and derivatives	Amino acids, peptides, and analogues	C06231	Amino acid metabolism; Global and overview maps	96702-03-3		BioDeepDB	2	pos	3.69874e+07	3.47402e+07	3.55859e+07	3.39898e+07	3.82359e+07	4.09022e+07	3.92357e+07	3.66247e+07	3.3405e+07	3.62463e+07	3.72108e+07	3.42257e+07	3.88297e+07	4.11935e+07	3.76689e+07	3.69868e+07	3.80085e+07	3.42452e+07	3.78785e+07	3.42958e+07	3.34532e+07	3.54879e+07	3.65508e+07	3.56506e+07	3.55161e+07	3.40479e+07	3.12516e+07	3.45818e+07	3.43652e+07	3.61926e+07
M290T411	Epiandrosterone	290.268	410.8	290.225	4.2646	C19H30O2	[M]+	Steroids and steroid derivatives	Androstane steroids	C07635	Xenobiotics biodegradation and metabolism; Global and overview maps	481-29-8	HMDB0000365	BioDeepDB	2	pos	4.83764e+06	5.59947e+06	7.32995e+06	4.93652e+06	5.09026e+06	5.99445e+06	1.01259e+07	1.03887e+07	1.08506e+07	5.18905e+06	7.65912e+06	5.76094e+06	8.8675e+06	9.98948e+06	9.18014e+06	2.65408e+06	9.06747e+06	8.07648e+06	8.14343e+06	7.56597e+06	5.56482e+07	2.06907e+06	4.81811e+06	2.3372e+06	9.56576e+06	8.21279e+06	8.02161e+06	5.29491e+06	7.09688e+06	5.84625e+06
M291T231	Epicatechin	291.084	230.8	290.079	6.10132	C15H14O6	[M+H]+	Flavonoids	Flavans	C09727	Chemical structure transformation maps; Biosynthesis of other secondary metabolites; Global and overview maps	490-46-0	HMDB0001871	BioDeepDB	2	pos	1.80918e+08	7.88686e+07	8.58237e+07	2.39931e+08	2.71978e+08	2.83044e+08	1.66257e+08	6.70772e+07	1.86353e+08	1.51098e+08	1.62711e+08	1.64686e+08	8.16366e+07	1.80442e+08	2.27326e+08	6.89466e+07	3.35645e+08	3.27962e+08	2.27539e+08	2.47545e+08	2.11829e+08	1.86132e+08	1.03686e+08	1.6591e+08	1.89548e+08	1.89197e+08	1.89236e+08	7.70111e+07	1.86824e+08	2.09484e+08
M114T240	Epsilon-caprolactam	114.091	239.7	113.084	4.60097	C6H11NO	[M+H]+	Lactams	Caprolactams	C06593	Xenobiotics biodegradation and metabolism; Global and overview maps	105-60-2	HMDB0062769	BioDeepDB	2	pos	6.81567e+06	5.57286e+06	6.81377e+06	7.60224e+06	7.37837e+06	7.83834e+06	7.16294e+06	7.25187e+06	6.47258e+06	7.14236e+06	6.99499e+06	7.02195e+06	7.01624e+06	7.1093e+06	8.69773e+06	5.93095e+06	7.45864e+06	7.17739e+06	7.74738e+06	7.41879e+06	6.93002e+06	8.0036e+06	8.09126e+06	6.9229e+06	7.82074e+06	7.62666e+06	8.03522e+06	8.51332e+06	6.13323e+06	6.67592e+06
M410T434	epsilon-Tocopherol	410.323	433.9	410.318	11.4545	C28H42O2	[M]+	Prenol lipids	Quinone and hydroquinone lipids	C14154	Metabolism of cofactors and vitamins; Global and overview maps	490-23-3/NA	HMDB0030554	MetaDNA	2	pos	6.93747e+06	5.09991e+06	6.31952e+06	5.52513e+06	7.14807e+06	5.63662e+06	771111	812823	681301	2.60749e+06	2.34814e+06	2.7443e+06	1.14751e+06	1.23753e+06	1.01017e+06	2.96084e+06	2.49301e+06	2.91662e+06	1.16163e+06	1.33282e+06	1.76378e+06	4.52084e+06	4.18999e+06	4.02389e+06	1.24691e+06	1.18958e+06	1.09404e+06	1.48257e+06	1.41331e+06	1.15404e+06
M287T343	Eriodictyol	287.055	342.8	288.063	3.21889	C15H12O6	[M-H]-	Flavonoids	Flavans	C05631	Biosynthesis of other secondary metabolites; Global and overview maps	552-58-9	HMDB0005810	mzCloud	2	neg	9.21229e+08	9.97154e+08	8.45542e+08	1.01541e+09	1.01826e+09	1.00518e+09	7.13441e+08	6.56123e+08	7.31721e+08	1.33704e+09	1.28597e+09	1.40826e+09	1.45267e+09	1.35236e+09	1.44306e+09	1.99011e+09	1.72487e+09	1.88405e+09	8.40222e+09	8.5577e+09	8.18877e+09	3.0501e+09	3.03557e+09	3.0175e+09	3.54708e+09	3.28566e+09	3.46328e+09	7.22512e+08	7.51466e+08	9.08129e+08
M289T123_1	Eriodictyol chalcone	289.068	122.7	288.063	9.29708	C15H12O6	[M+H]+	Flavonoids	Flavans	C15525	Biosynthesis of other secondary metabolites; Global and overview maps	73692-51-0		BioDeepDB	2	pos	4.3439e+08	2.52301e+08	7.33578e+08	1.96368e+08	2.00189e+08	7.82245e+08	6.78629e+08	7.35527e+08	7.29108e+08	8.30406e+08	8.24386e+08	8.9882e+08	1.71725e+08	1.8517e+08	4.27066e+08	1.90806e+08	2.81447e+08	2.81354e+08	3.77285e+08	1.15063e+08	3.91403e+07	4.73558e+08	3.70193e+08	5.6132e+08	4.57373e+08	2.15772e+08	4.87221e+07	3.55115e+08	5.39733e+08	4.95825e+08
M121T47	Erythritol	121.029	47	122.058	8.17236	C4H10O4	[M-H]-	Organooxygen compounds	Carbohydrates and carbohydrate conjugates	C00503	Membrane transport	149-32-6		BioDeepDB	2	neg	1.74863e+07	1.64024e+07	1.73952e+07	1.28585e+07	1.19738e+07	1.33186e+07	1.42863e+07	1.38023e+07	1.27374e+07	1.43098e+07	1.56129e+07	2.46795e+07	1.26814e+07	1.33655e+07	1.85849e+07	9.93135e+06	1.0254e+07	1.08668e+07	1.22201e+07	1.27297e+07	1.32479e+07	1.51102e+07	1.55064e+07	1.51464e+07	1.76408e+07	2.14432e+07	1.72988e+07	9.23339e+06	7.5448e+06	9.92657e+06
M567T568_1	Eschscholtzxanthin	567.409	567.6	566.412	18.6388	C40H54O2	[M+H]+	Prenol lipids	Isoprenol lipids	C08593		472-73-1		MetaDNA	2	pos	4.00544e+07	1.20264e+08	7.7388e+07	3.49094e+07	1.67735e+08	6.18914e+07	1.46966e+07	5.13919e+07	5.25546e+07	5.13884e+07	9.17884e+07	6.69299e+07	4.38824e+07	6.6272e+07	2.43639e+07	2.55482e+07	7.31524e+07	2.78252e+07	2.41606e+07	1.80334e+07	2.39672e+07	2.52935e+07	1.21813e+08	2.3173e+07	2.27785e+07	1.80458e+07	2.98853e+07	2.98486e+07	7.80668e+07	7.32533e+07
M179T316	Esculetin	179.033	316.1	178.027	4.33439	C9H6O4	[M+H]+	Coumarins and derivatives	Hydroxycoumarins	C09263	Chemical structure transformation maps	305-01-1	HMDB0030819	mzCloud	2	pos	8.4868e+07	8.44795e+07	9.60512e+07	3.15125e+08	3.28736e+08	3.00734e+08	1.07602e+08	1.06572e+08	1.01378e+08	1.59721e+07	7.8631e+07	7.27466e+07	2.78536e+08	2.87377e+08	1.85993e+08	2.66858e+08	2.23428e+08	2.38596e+08	1.3982e+08	1.22495e+08	1.56998e+08	2.23248e+08	2.08273e+08	6.26147e+07	3.60153e+08	3.70644e+08	3.83927e+08	3.00803e+08	2.75342e+08	6.73097e+07
M273T410	Estradiol	273.253	409.5	272.178	4.63778	C18H24O2	[M+H]+	Steroids and steroid derivatives	Estrane steroids	C00951	Cancer: overview; Drug resistance: antineoplastic; Excretory system; Endocrine system; Lipid metabolism; Environmental adaptation; Cancer: specific types; Target-based classification: Nuclear receptors; Global and overview maps	50-28-2	HMDB0000151	BioDeepDB	2	pos	2.63537e+07	3.13841e+07	2.30457e+07	3.79104e+07	4.69729e+07	3.38537e+07	3.73147e+07	3.40883e+07	3.89706e+07	4.98675e+07	3.36476e+07	5.30411e+07	3.75731e+07	4.21572e+07	4.27899e+07	3.35928e+07	3.48731e+07	3.88462e+07	2.43849e+07	3.73529e+07	9.68689e+06	3.01254e+07	6.7276e+07	2.58654e+07	3.74148e+07	4.52997e+07	3.45343e+07	4.94436e+07	4.85814e+07	5.29828e+07
M243T369	Ethoprophos	243.063	369.5	242.056	1.95834	C8H19O2PS2	[M+H]+	Organothiophosphorus compounds		C18687		13194-48-4		BioDeepDB	2	pos	4.72976e+07	4.51728e+07	4.28612e+07	4.44936e+07	1.551e+07	4.70868e+07	3.01594e+07	2.11255e+07	3.16422e+07	6.02635e+07	5.69326e+07	1.98225e+07	2.72162e+07	2.46412e+07	2.30583e+07	1.24926e+07	1.26292e+07	1.06971e+07	3.3921e+07	1.07128e+07	1.03522e+07	1.6972e+07	3.20173e+07	3.06172e+07	3.05211e+07	3.24635e+07	3.14325e+07	9.18738e+06	3.04229e+07	2.67299e+07
M331T648	Ethyl icosapentate	331.261	647.6	330.256	6.56884	C22H34O2	[M+H]+	Fatty Acyls	Fatty acid esters	C16184		86227-47-6/NA	HMDB0039530	BioDeepDB	2	pos	6.10462e+07	1.7719e+07	6.02343e+07	2.52013e+07	6.73662e+07	7.30158e+07	4.40829e+06	3.77235e+06	3.00425e+06	1.11937e+07	1.2821e+07	1.12943e+07	3.45709e+07	1.84777e+07	2.59293e+07	4.7594e+07	4.50965e+07	4.81343e+07	3.25048e+06	4.67631e+06	4.8139e+06	1.27175e+07	4.20451e+07	4.30884e+07	4.86158e+06	4.3209e+06	4.04606e+06	2.85783e+07	3.22294e+07	2.91833e+07
M287T372	Fisetin	287.053	372.3	286.048	7.92885	C15H10O6	[M+H]+	Flavonoids	Flavonols	C10041		345909-34-4		BioDeepDB	2	pos	1.52787e+08	1.24802e+08	2.14059e+09	1.85051e+08	1.87e+08	1.89172e+08	2.00933e+08	2.45886e+08	2.56907e+08	2.51797e+08	2.51509e+08	2.42374e+08	1.46954e+08	1.71099e+08	1.89137e+08	1.89559e+08	1.58194e+08	1.76862e+08	1.61247e+08	1.54272e+08	1.71498e+08	8.01423e+07	8.20127e+07	8.23474e+07	5.54723e+08	1.04741e+09	5.60209e+08	9.77127e+07	9.01394e+07	8.76814e+07
M725T311_3	Flavonol 3-O-beta-D-glucosyl-(1->2)-beta-D-glucosyl-(1->2)-beta-D-glucoside	725.205	311.2	724.221	24.34	C33H40O18	[M+H]+	Flavonoids	Flavonoid glycosides	C15582				BioDeepDB	2	pos	5.23689e+08	5.03397e+08	3.19966e+08	4.21371e+08	4.75475e+08	2.67939e+08	2.99062e+08	2.84398e+08	2.72807e+08	4.60517e+08	2.13173e+08	2.21907e+08	1.66889e+08	1.96873e+08	1.88394e+08	1.02649e+08	7.75828e+07	1.91376e+08	2.10306e+08	1.9926e+08	1.69874e+08	1.10703e+09	5.53855e+08	1.012e+09	6.00173e+08	8.81978e+08	3.9204e+08	2.81019e+08	1.42087e+08	1.40802e+08
M339T483	Fructose 1,6-bisphosphate	339.198	483.2	339.996	4.23887	C6H14O12P2	[M-H]-	Organooxygen compounds	Carbohydrates and carbohydrate conjugates	C00354	Cancer: overview; Signal transduction; Endocrine system; Amino acid metabolism; Energy metabolism; Global and overview maps	488-69-7	HMDB0001058	BioDeepDB	2	neg	1.0477e+08	1.99649e+08	1.83174e+08	4.88394e+07	1.19301e+08	1.15833e+08	2.3889e+08	1.59839e+08	1.14081e+08	1.32222e+08	1.62965e+08	4.04379e+07	3.37435e+07	3.6736e+07	4.28801e+07	1.96256e+07	2.03409e+07	2.42859e+07	8.52606e+06	6.43962e+06	1.11914e+07	3.22569e+07	2.30505e+07	2.72071e+07	3.96135e+07	2.14128e+08	1.9947e+08	9.40741e+07	1.89366e+08	1.20511e+08
M116T41	Fumaric acid	116.007	41	116.011	9.39394	C4H4O4	[M]-	Carboxylic acids and derivatives	Dicarboxylic acids and derivatives	C00122	Cancer: overview; Metabolism of cofactors and vitamins; Chemical structure transformation maps; Signal transduction; Endocrine system; Carbohydrate metabolism; Xenobiotics biodegradation and metabolism; Amino acid metabolism; Energy metabolism; Global and overview maps	110-17-8	HMDB0000134	BioDeepDB	2	neg	6.29995e+06	5.94285e+06	5.7045e+06	5.73778e+06	6.56702e+06	6.84295e+06	6.19215e+06	6.44747e+06	6.45186e+06	1.13936e+07	1.11399e+07	1.1366e+07	7.45627e+06	6.81406e+06	7.59519e+06	6.65631e+06	6.58823e+06	6.63976e+06	8.55378e+06	7.7506e+06	8.92592e+06	5.73413e+06	6.826e+06	5.83726e+06	5.14798e+06	5.15746e+06	5.84742e+06	7.21249e+06	7.03585e+06	7.45028e+06
M516T658_1	Fusidic Acid	516.33	657.9	516.345	29.8259	C31H48O6	[M]-	Steroids and steroid derivatives	Steroid esters	C06694		6990-06-3	HMDB0015570	BioDeepDB	2	neg	2.21434e+07	2.89355e+07	3.16538e+07	1.92621e+07	1.14975e+07	1.13646e+07	8.48107e+07	8.65044e+07	6.13357e+07	6.26616e+07	6.36656e+07	5.93195e+07	2.75052e+07	2.92259e+07	3.02527e+07	5.81904e+06	6.19421e+06	7.70645e+06	2.33877e+07	2.31097e+07	2.26684e+07	3.40108e+07	3.35365e+07	2.31891e+07	8.63483e+07	9.00363e+07	9.13686e+07	5.90938e+07	5.95756e+07	5.88136e+07
M172T287	Gabapentin	172.132	286.8	171.126	2.0909	C9H17NO2	[M+H]+	Carboxylic acids and derivatives	Amino acids, peptides, and analogues	C07018		60142-96-3		BioDeepDB	2	pos	3.48495e+07	2.5563e+07	2.74853e+07	1.69672e+07	1.95865e+07	5.26268e+06	4.4984e+06	1.24598e+07	2.76377e+07	1.10462e+07	1.79667e+07	2.17716e+07	6.03978e+07	7.98609e+06	2.02332e+07	1.48257e+07	3.89122e+07	4.01652e+07	2.29713e+07	3.46575e+07	4.32387e+07	2.04211e+07	2.5476e+07	1.88208e+07	5.50547e+06	3.63999e+06	2.88782e+07	2.0718e+07	1.3384e+07	3.24141e+07
M209T44	Galactaric acid	209.03	44.4	210.038	1.77253	C6H10O8	[M-H]-	Organooxygen compounds	Carbohydrates and carbohydrate conjugates	C00879	Carbohydrate metabolism; Global and overview maps	526-99-8	HMDB0000639	BioDeepDB	2	neg	5.16445e+07	1.3575e+07	1.42421e+07	3.97673e+06	4.02078e+06	4.34956e+06	7.01639e+06	7.17797e+06	5.81965e+06	1.76676e+08	1.76609e+08	1.80314e+08	2.62168e+08	2.60469e+08	2.45701e+08	5.18696e+06	5.28306e+06	4.98353e+06	3.0408e+06	3.0032e+06	4.46615e+06	3.78652e+06	4.96974e+06	2.41664e+06	1.66076e+08	1.57096e+08	1.43054e+08	8.81275e+07	2.63333e+07	8.96125e+07
M260T76	Galactose 1-phosphate	260.037	76.1	260.03	29.2274	C6H13O9P	[M]+	Organooxygen compounds	Carbohydrates and carbohydrate conjugates	C00103	Endocrine system; Carbohydrate metabolism; Lipid metabolism; Biosynthesis of other secondary metabolites; Metabolism of terpenoids and polyketides; Glycan biosynthesis and metabolism; Chemical structure transformation maps; Global and overview maps	2255-14-3/59-56-3	HMDB0000645	MetaDNA	2	pos	5.93971e+06	6.13728e+06	5.58197e+06	2.17045e+06	2.49904e+06	2.19655e+06	4.45799e+06	2.75192e+06	4.44942e+06	3.24471e+06	3.77084e+06	4.10481e+06	2.68626e+06	2.19558e+06	2.82586e+06	3.29671e+06	1.90758e+06	2.04562e+06	1.98783e+06	1.74049e+06	1.15526e+06	1.74026e+06	1.82914e+06	3.01364e+06	5.53898e+06	6.14831e+06	5.95125e+06	4.30899e+06	4.16946e+06	4.69855e+06
M153T282	Gallic acid	153.018	282.5	170.022	25.0559	C7H6O5	[M+H-H2O]+	Benzene and substituted derivatives	Benzoic acids and derivatives	C01424	Chemical structure transformation maps; Xenobiotics biodegradation and metabolism; Global and overview maps	149-91-7	HMDB0005807	MoNA	2	pos	3.55237e+06	1.38018e+07	1.10834e+07	9.92681e+06	1.08089e+07	1.09492e+07	3.37994e+06	3.68219e+06	3.90841e+06	1.8112e+07	1.41778e+07	2.56765e+07	3.4802e+06	3.33641e+06	3.16789e+06	3.36135e+06	1.15545e+07	3.31812e+06	1.16325e+07	3.63255e+06	1.34183e+07	3.02421e+06	2.90574e+06	2.91764e+06	3.90667e+06	1.82632e+07	1.47424e+07	1.41177e+07	2.39809e+07	9.54997e+06
M104T62	gamma-Aminobutyric acid	104.07	61.8	103.063	3.61295	C4H9NO2	[M+H]+	Carboxylic acids and derivatives	Amino acids, peptides, and analogues	C00334	Metabolism of cofactors and vitamins; Metabolism of other amino acids; Signal transduction; Nervous system; Sensory system; Endocrine system; Carbohydrate metabolism; Signaling molecules and interaction; Amino acid metabolism; Cellular community - prokaryotes; Global and overview maps	56-12-2	HMDB0000112	BioDeepDB	2	pos	1.39737e+08	1.34462e+08	1.36904e+08	1.88869e+08	1.56923e+08	1.72215e+08	1.75013e+08	1.96666e+08	1.81572e+08	2.9294e+08	2.63059e+08	2.44027e+08	1.65004e+08	1.54509e+08	2.68574e+08	1.23612e+08	1.17064e+08	1.08106e+08	1.09135e+08	8.7317e+07	1.02861e+08	4.71415e+07	9.2828e+07	1.12263e+08	1.11619e+08	1.0915e+08	1.14187e+08	1.56849e+08	1.27946e+08	1.60649e+08
M200T101	gamma-Glutamyl-beta-aminopropiononitrile	200.091	101.2	199.096	2.94897	C8H13N3O3	[M+H]+	Carboxylic acids and derivatives	Amino acids, peptides, and analogues	C06114	Metabolism of other amino acids		HMDB0060477	BioDeepDB	2	pos	2.38238e+06	2.11951e+06	2.1926e+06	2.11545e+06	1.78471e+06	2.27364e+06	6.55412e+07	4.82669e+07	6.21754e+07	4.62299e+07	4.55031e+07	5.1647e+07	4.80308e+06	2.85272e+06	1.44673e+07	8.04275e+07	8.39327e+07	7.92725e+07	3.21556e+07	3.0056e+07	3.38475e+07	2.65094e+06	2.16704e+06	2.13531e+06	351422	7.12647e+06	356099	5.06373e+07	5.11838e+07	4.57064e+07
M277T583	Gamma-Linolenic acid	277.216	583.2	278.225	3.60729	C18H30O2	[M-H]-	Fatty Acyls	Lineolic acids and derivatives	C06426	Lipid metabolism; Global and overview maps	506-26-3	HMDB0003073	BioDeepDB	2	neg	5.4669e+08	6.06341e+08	5.58383e+08	3.45396e+08	3.5973e+08	3.23472e+08	5.5595e+08	5.2364e+08	4.4997e+08	4.18301e+08	4.89522e+08	4.91835e+08	6.53101e+08	5.69781e+08	6.44051e+08	4.05938e+08	4.62495e+08	4.33581e+08	4.49239e+08	4.67513e+08	4.16465e+08	1.28006e+09	1.1092e+09	1.10502e+09	6.68809e+08	6.33826e+08	7.25757e+08	1.36585e+08	2.19448e+08	1.34969e+08
M227T272	Genipin	227.09	271.5	226.084	4.51578	C11H14O5	[M+H]+	Prenol lipids	Monoterpenoids	C09780		6902-77-8	HMDB0035830	BioDeepDB	2	pos	2.524e+06	2.53532e+06	3.996e+06	1.89862e+06	1.51877e+06	1.68241e+06	1.99067e+07	1.85019e+07	1.93085e+07	5.01134e+06	4.62923e+06	5.50989e+06	7.73745e+06	5.38984e+06	5.88797e+06	1.40018e+06	1.45241e+06	1.35904e+06	8.1883e+06	8.088e+06	7.84331e+06	1.21059e+06	1.29832e+06	1.0251e+06	3.56815e+06	3.11433e+06	3.44023e+06	1.9971e+06	2.29407e+06	2.00954e+06
M271T255	Genistein	271.059	255.1	270.053	0.590134	C15H10O5	[M+H]+	Flavonoids	Isoflav-2-enes	C06563	Chemical structure transformation maps; Biosynthesis of other secondary metabolites; Global and overview maps	446-72-0	HMDB0003217	BioDeepDB	2	pos	2.7992e+07	2.65446e+07	2.7672e+07	2.7386e+07	2.68409e+07	2.74269e+07	2.97918e+07	2.63104e+07	2.83099e+07	2.30898e+07	2.75442e+07	2.37898e+07	2.41452e+07	2.23803e+07	1.71388e+07	5.42339e+07	5.47059e+07	6.63713e+07	2.62083e+07	2.33836e+07	2.46182e+07	3.46068e+07	3.3345e+07	3.86179e+07	4.62378e+07	4.73936e+07	4.20733e+07	4.22572e+07	4.54538e+07	5.30911e+07
M433T241	Genistin	433.11	240.8	432.106	7.33302	C21H20O10	[M+H]+	Flavonoids	Isoflavonoid O-glycosides	C09126	Biosynthesis of other secondary metabolites	529-59-9	HMDB0033988	BioDeepDB	2	pos	6.27433e+06	7.33206e+06	6.80771e+06	1.07069e+07	1.04505e+07	1.15541e+07	7.89457e+06	8.50776e+06	8.82663e+06	1.39788e+07	1.16059e+07	9.79587e+06	7.82064e+06	1.23511e+07	5.8202e+06	1.00881e+07	1.00174e+07	8.59045e+06	1.60265e+07	1.51982e+07	1.60232e+07	1.13612e+07	1.18162e+07	1.13927e+07	8.72928e+06	1.93785e+06	6.79654e+06	7.83125e+06	1.04435e+07	8.54421e+06
M432T258	Gentamicin C1a	432.277	258.5	449.285	1.54068	C19H39N5O7	[M+H-H2O]+	Organooxygen compounds	Carbohydrates and carbohydrate conjugates	C00908	Biosynthesis of other secondary metabolites; Global and overview maps	26098-04-4		BioDeepDB	2	pos	8.68016e+06	6.81963e+06	4.00695e+06	9.22931e+06	7.18563e+06	9.71074e+06	1.44374e+07	5.70877e+06	6.44783e+06	1.25773e+07	1.26359e+07	1.29131e+07	1.47623e+07	1.29037e+07	1.24642e+07	8.94644e+06	8.30297e+06	6.13889e+06	1.54377e+07	1.51554e+07	1.54519e+07	9.93772e+06	4.78868e+06	4.82082e+06	4.52214e+06	1.0637e+07	4.45902e+06	9.44068e+06	9.91072e+06	8.83821e+06
M323T84	Gentiobiose	323.097	83.5	342.116	3.4355	C12H22O11	[M-H2O-H]-	Organooxygen compounds		C08240		554-91-6		BioDeepDB	2	neg	3.57784e+06	4.24658e+06	3.66462e+06	4.60889e+06	5.12549e+06	5.15358e+06	4.99893e+06	4.6631e+06	4.85712e+06	5.04133e+06	4.7948e+06	5.23685e+06	5.41438e+06	5.46596e+06	5.58766e+06	4.69801e+06	4.37907e+06	4.71968e+06	3.6766e+06	4.06227e+06	4.50921e+06	5.2614e+06	5.25472e+06	4.45284e+06	9.63753e+06	9.2747e+06	8.36793e+06	2.44336e+06	2.5593e+06	2.50148e+06
M137T447	Geraniol	137.132	446.9	154.136	9.47994	C10H18O	[M+H-H2O]+	Prenol lipids	Monoterpenoids	C09871	Chemical structure transformation maps; Metabolism of terpenoids and polyketides	106-25-2	HMDB0005812	BioDeepDB	2	pos	1.75972e+07	1.6391e+07	1.62932e+07	6.49111e+07	6.45731e+07	6.65587e+07	2.87858e+07	2.85998e+07	2.80255e+07	1.43822e+07	1.45151e+07	1.46101e+07	5.34318e+07	5.42074e+07	5.3625e+07	1.07411e+07	9.95788e+06	1.12086e+07	5.76685e+07	5.72296e+07	5.72759e+07	6.47561e+07	6.45918e+07	6.30343e+07	2.86054e+07	2.82184e+07	2.70154e+07	1.37742e+07	1.39418e+07	1.43634e+07
M179T523	Geranyl acetate	179.142	523.3	196.146	18.0527	C12H20O2	[M+H-H2O]+	Fatty Acyls	Fatty alcohol esters	C09861		105-87-3	HMDB0035157	BioDeepDB	2	pos	1.49078e+07	1.59389e+07	1.78684e+07	1.70838e+07	1.78847e+07	1.88746e+07	1.94678e+07	1.93861e+07	1.95115e+07	1.66967e+07	1.78574e+07	2.00453e+07	1.72722e+07	1.58481e+07	1.76379e+07	1.81486e+07	1.74242e+07	1.75795e+07	1.17236e+07	1.6104e+07	1.05148e+07	1.41144e+07	1.45133e+07	1.52269e+07	1.91834e+07	1.8076e+07	1.61606e+07	1.69453e+07	1.5317e+07	1.85574e+07
M297T168	Geranyl diphosphate	297.058	167.7	314.068	9.31131	C10H20O7P2	[M+H-H2O]+	Prenol lipids	Isoprenoid phosphates	C00341	Chemical structure transformation maps; Metabolism of cofactors and vitamins; Global and overview maps; Metabolism of terpenoids and polyketides	763-10-0		BioDeepDB	2	pos	1.35025e+06	737261	2.28366e+06	377208	432733	276099	1.42342e+07	1.43181e+07	1.29349e+07	4.9995e+06	8.7637e+06	1.56651e+06	9.25503e+06	1.07937e+07	1.00269e+07	348353	313713	163940	6.87146e+06	7.60732e+06	7.28884e+06	160307	286045	352957	1.22976e+07	1.014e+07	1.12342e+07	952248	801118	3.77851e+06
M332T198	Gibberellin A4	332.168	198.5	332.162	15.6547	C19H24O5	[M]+	Prenol lipids	Diterpenoids	C11864	Signal transduction; Global and overview maps; Metabolism of terpenoids and polyketides	468-44-0		BioDeepDB	2	pos	8.59167e+06	9.79484e+06	9.80366e+06	3.84227e+06	2.10343e+06	4.01708e+06	9.31149e+06	9.4052e+06	1.01428e+07	1.60417e+07	9.9481e+06	1.19051e+07	5.37315e+06	6.52044e+06	7.3699e+06	452738	505214	1.90898e+06	8.38222e+06	6.81331e+06	7.81086e+06	3.52014e+06	1.91919e+06	2.75858e+06	6.81916e+06	1.32736e+07	1.22536e+07	604395	674552	2.2883e+06
M345T524	Ginkgoic acid	345.241	524.3	346.251	5.79305	C22H34O3	[M-H]-	Benzene and substituted derivatives	Benzoic acids and derivatives	C10794		22910-60-7	HMDB0033897	BioDeepDB	2	neg	9.28355e+06	1.45616e+07	1.60766e+07	1.78285e+07	1.2504e+07	1.89896e+07	1.88639e+07	2.22075e+07	2.04541e+07	2.29449e+07	3.41092e+07	4.07067e+07	3.10247e+07	1.49829e+07	2.39319e+07	2.06799e+07	1.58849e+07	2.58731e+07	1.70563e+07	3.04372e+07	2.0645e+07	1.94334e+07	1.4143e+07	2.33024e+07	1.65248e+07	1.28916e+07	1.49004e+07	1.41537e+07	2.69199e+07	1.56593e+07
M433T536	Gitogenin	433.329	536.3	432.324	5.02156	C27H44O4	[M+H]+	Organooxygen compounds	Alcohols and polyols	C08899		511-96-6		MetaDNA	2	pos	1.8549e+07	1.07346e+07	2.11125e+07	1.859e+07	2.94888e+07	7.30386e+06	1.57881e+07	3.42955e+07	3.48492e+07	1.29945e+07	1.43129e+07	1.55975e+07	6.72604e+06	6.04425e+06	7.32723e+06	4.76382e+06	4.87583e+06	5.15734e+06	1.61542e+07	1.2654e+07	1.28786e+07	8.39987e+06	8.2043e+06	8.17226e+06	1.54564e+07	1.56243e+07	1.30503e+07	1.27974e+07	1.53595e+07	9.10304e+06
M195T45	Gluconic acid	195.051	44.6	196.058	0.295353	C6H12O7	[M-H]-	Organooxygen compounds	Carbohydrates and carbohydrate conjugates	C00257	Carbohydrate metabolism; Global and overview maps	526-95-4	HMDB0000625	BioDeepDB	2	neg	4.24872e+09	7.5814e+08	1.0482e+09	7.07163e+08	8.66534e+08	3.11674e+09	3.5845e+09	2.6129e+09	5.90288e+08	8.97738e+08	6.75267e+08	2.47094e+09	7.12169e+08	2.09542e+09	2.52427e+09	1.67447e+09	3.31569e+08	1.27734e+09	1.7066e+09	9.55501e+08	1.43736e+09	1.77703e+09	1.97644e+09	1.23663e+09	1.63106e+09	1.73727e+09	1.88737e+09	5.42386e+08	1.90125e+09	1.97223e+09
M177T53	Gluconolactone	177.04	53	178.048	4.08948	C6H10O6	[M-H]-	Organooxygen compounds	Carbohydrates and carbohydrate conjugates	C00198	Carbohydrate metabolism; Global and overview maps	90-80-2	HMDB0000150	BioDeepDB	2	neg	1.54895e+07	5.94544e+07	5.5805e+07	5.69382e+07	4.70508e+07	4.69995e+07	1.2826e+07	6.23858e+07	5.70451e+07	8.74745e+07	6.27765e+07	5.56395e+07	1.73616e+07	6.14222e+07	6.00142e+07	5.37394e+07	4.88586e+07	4.96889e+07	4.56734e+07	6.00918e+07	4.88907e+07	4.80362e+07	5.50907e+07	1.50446e+07	5.98081e+07	6.40237e+07	2.24315e+07	1.95963e+07	6.69912e+07	5.71556e+07
M261T51	Glucose 6-phosphate	261.036	51.1	260.03	2.97059	C6H13O9P	[M+H]+	Organooxygen compounds	Carbohydrates and carbohydrate conjugates	C00092	Endocrine and metabolic disease; Membrane transport; Cancer: overview; Signal transduction; Endocrine system; Carbohydrate metabolism; Biosynthesis of other secondary metabolites; Chemical structure transformation maps; Global and overview maps	56-73-5 / 299-31-0	HMDB0001401	BioDeepDB	2	pos	8.69515e+07	8.37605e+07	5.74252e+07	4.25634e+07	4.00835e+07	5.36371e+07	5.00669e+07	7.30059e+07	5.27768e+07	7.53994e+07	6.78265e+07	7.36775e+07	5.13812e+07	5.55177e+07	1.6372e+07	1.75426e+07	2.00906e+07	2.23496e+07	5.08238e+07	6.32185e+07	5.47258e+07	3.43916e+07	3.73027e+07	4.01298e+07	1.71493e+07	1.65534e+07	1.36049e+07	2.88186e+07	2.72331e+07	4.03145e+07
M131T41	Glutaric acid	131.034	40.9	132.042	1.85519	C5H8O4	[M-H]-	Carboxylic acids and derivatives	Dicarboxylic acids and derivatives	C00489	Lipid metabolism; Amino acid metabolism; Global and overview maps	110-94-1	HMDB0000661	BioDeepDB	2	neg	2.63866e+07	2.93909e+07	2.86273e+07	4.9056e+06	4.69658e+06	4.94141e+06	3.16222e+07	2.92719e+07	3.29653e+07	3.64437e+07	3.26824e+07	2.01288e+07	3.95944e+07	4.10678e+07	3.86736e+07	1.69419e+07	3.26746e+07	3.11065e+07	2.48992e+07	4.05569e+07	4.43343e+07	3.83617e+06	1.75976e+07	3.72208e+06	3.95746e+07	3.56955e+07	4.24741e+07	2.57802e+07	2.6517e+07	2.66461e+07
M285T416	Glycitein	285.074	415.6	284.068	7.63312	C16H12O5	[M+H]+	Flavonoids	Isoflav-2-enes	C14536	Biosynthesis of other secondary metabolites; Global and overview maps	40957-83-3 / NA	HMDB0005781	BioDeepDB	2	pos	1.75718e+08	1.67928e+08	8.31319e+07	1.64253e+08	1.68618e+08	1.79481e+08	5.63174e+07	5.3581e+07	4.35173e+07	5.05503e+07	1.16418e+08	1.25591e+08	8.49134e+07	5.19678e+07	5.31578e+07	7.24227e+07	8.20126e+07	7.73924e+07	3.21891e+07	3.62415e+07	3.14473e+07	4.13786e+07	4.05696e+07	4.06251e+07	9.83804e+07	1.47913e+08	1.04724e+08	4.23037e+07	2.54764e+07	3.69162e+07
M447T204_1	Glycitin	447.135	204.4	446.121	12.9532	C22H22O10	[M+H]+	Flavonoids	Isoflavonoid O-glycosides	C16195	Biosynthesis of other secondary metabolites	40246-10-4		BioDeepDB	2	pos	4.5901e+07	2.33189e+07	3.64412e+07	2.4229e+07	1.90469e+07	1.89353e+07	2.77679e+07	2.33052e+07	2.24321e+07	5.86993e+06	6.09808e+06	6.00014e+06	5.33285e+06	4.43331e+06	1.28644e+06	9.09171e+06	9.31375e+06	1.00387e+07	3.03831e+06	3.09372e+06	3.96303e+06	5.78162e+06	9.65961e+06	9.81048e+06	3.88289e+06	3.53793e+06	2.85794e+06	3.75109e+06	5.44466e+06	2.91737e+06
M189T88	Glycylleucine	189.122	87.6	188.116	5.64911	C8H16N2O3	[M+H]+	Carboxylic acids and derivatives	Amino acids, peptides, and analogues	C02155		869-19-2	HMDB0000759	MoNA	2	pos	8.74754e+06	8.72717e+06	9.20646e+06	6.79513e+06	6.91016e+06	7.6873e+06	9.66666e+06	9.07157e+06	9.37808e+06	8.30648e+06	9.56126e+06	9.72909e+06	1.01752e+07	8.59283e+06	5.60525e+06	8.87936e+06	8.55456e+06	8.8485e+06	9.38163e+06	9.57568e+06	1.05793e+07	6.75734e+06	6.34327e+06	6.93185e+06	1.03153e+07	1.00577e+07	8.87819e+06	9.00363e+06	8.78703e+06	8.84964e+06
M471T594	Glycyrrhetinic acid	471.35	594.5	470.34	6.60666	C30H46O4	[M+H]+	Prenol lipids	Triterpenoids	C02283		471-53-4/1449-05-4 471-53-4/1449-05-4/NA	HMDB0011628	MoNA	2	pos	1.06432e+09	1.49141e+08	1.36728e+08	2.83091e+08	2.56779e+08	2.4882e+08	1.58439e+08	1.77505e+08	7.57014e+07	3.71433e+08	6.81832e+08	2.32406e+08	3.95321e+08	1.45385e+08	1.41483e+08	5.50883e+07	5.53539e+07	5.04092e+07	5.64446e+07	6.25508e+07	7.6347e+07	4.45285e+07	1.02676e+08	1.19779e+08	4.37693e+07	4.98746e+07	1.05186e+08	9.48585e+07	9.5742e+07	5.02831e+07
M175T217	Guanidinosuccinic acid	174.958	216.6	175.059	18.1441	C5H9N3O4	[M]-	Carboxylic acids and derivatives	Amino acids, peptides, and analogues	C03139		6133-30-8	HMDB0003157	BioDeepDB	2	neg	3.89502e+07	1.5635e+07	7.69361e+07	3.40145e+07	2.60943e+06	5.57269e+07	3.99389e+07	1.71509e+07	4.77686e+07	5.54284e+07	5.57106e+07	4.69883e+07	1.8984e+07	4.8941e+07	1.75646e+07	3.1151e+07	1.69426e+07	1.89055e+07	4.22742e+07	1.96413e+07	2.02365e+07	5.7184e+07	4.33878e+07	3.61039e+07	5.73413e+07	1.61575e+07	6.30325e+07	1.83628e+07	1.8407e+07	4.00083e+07
M152T51	Guanine	152.056	51.3	151.049	5.10339	C5H5N5O	[M+H]+	Imidazopyrimidines	Purines and purine derivatives	C00242	Global and overview maps; Nucleotide metabolism	73-40-5	HMDB0000132	BioDeepDB	2	pos	7.21791e+07	8.15911e+07	2.58034e+07	8.09604e+07	7.13307e+07	7.7154e+07	7.309e+07	5.59878e+07	6.31998e+07	4.34532e+07	7.53322e+07	6.57451e+07	7.67341e+07	7.36935e+07	1.27355e+08	6.62671e+07	6.46163e+07	7.41598e+07	7.46683e+07	8.77138e+07	6.29797e+07	4.35901e+07	9.0527e+07	7.39097e+07	4.36518e+07	6.62325e+07	9.33593e+07	7.89218e+07	5.27266e+07	8.01205e+07
M284T71	Guanosine	284.098	70.8	283.092	3.08344	C10H13N5O5	[M+H]+	Purine nucleosides		C00387	Membrane transport; Global and overview maps; Nucleotide metabolism	118-00-3	HMDB0000133	BioDeepDB	2	pos	9.7516e+06	8.31989e+06	7.79956e+06	1.1769e+07	1.27348e+07	1.1435e+07	1.09056e+07	9.97737e+06	1.09612e+07	5.52743e+06	5.30966e+06	4.96715e+06	1.08826e+07	1.09643e+07	1.27075e+07	1.72997e+07	1.76246e+07	1.89877e+07	1.55568e+07	1.51104e+07	1.70703e+07	1.5141e+07	1.50382e+07	1.47738e+07	1.43737e+07	1.50129e+07	1.30513e+07	1.21391e+07	1.3041e+07	1.16769e+07
M413T546	Hecogenin	413.303	545.5	430.308	5.40523	C27H42O4	[M+H-H2O]+	Steroids and steroid derivatives		C08902	Chemical structure transformation maps	467-55-0		BioDeepDB	2	pos	1.64758e+08	1.39982e+08	1.79535e+08	2.49199e+08	7.90636e+07	4.91897e+07	5.85531e+07	1.13803e+08	4.73148e+07	6.47984e+07	3.1441e+08	5.92395e+07	1.17493e+08	6.57971e+07	1.9095e+08	1.36963e+08	1.56319e+08	9.12595e+07	3.44128e+08	9.05063e+07	2.37365e+08	4.84458e+07	4.38465e+07	4.10652e+07	2.82043e+07	2.53869e+07	3.05603e+07	2.22247e+07	5.01529e+07	6.0489e+07
M113T134	Heptanoic acid	113.059	133.9	130.099	4.42257	C7H14O2	[M+H-H2O]+	Fatty Acyls	Fatty acids and conjugates	C17714		111-14-8	HMDB0000666	BioDeepDB	2	pos	4.07403e+06	4.40841e+06	3.67225e+06	3.84232e+06	4.35809e+06	4.17073e+06	4.46312e+06	4.20759e+06	4.45221e+06	3.0395e+06	2.1509e+06	3.52904e+06	4.44147e+06	4.64064e+06	2.09476e+06	3.01454e+06	4.74475e+06	4.56146e+06	1.50809e+06	4.52153e+06	4.34321e+06	3.87218e+06	3.47731e+06	4.54121e+06	4.01207e+06	2.62176e+06	4.08092e+06	3.97734e+06	3.47283e+06	4.41281e+06
M303T319	Hesperetin	303.085	319.5	302.079	5.19987	C16H14O6	[M+H]+	Flavonoids	O-methylated flavonoids	C01709	Biosynthesis of other secondary metabolites	520-33-2	HMDB0005782	MoNA	2	pos	4.57785e+06	5.80213e+06	4.63636e+06	1.36047e+07	1.33604e+07	1.31886e+07	5.11925e+06	4.01752e+06	4.39599e+06	8.16276e+06	8.79722e+06	8.42156e+06	2.47849e+06	4.95488e+06	2.65451e+06	4.14353e+06	2.90975e+06	2.40832e+06	2.97049e+06	2.3424e+06	2.05017e+06	9.03173e+06	9.28393e+06	8.29056e+06	1.88215e+06	1.89225e+06	1.81884e+06	9.1465e+06	7.20076e+06	8.40286e+06
M269T401	Hexadecanedioic acid	269.209	401.2	286.214	8.29845	C16H30O4	[M+H-H2O]+	Fatty Acyls	Fatty acids and conjugates	C19615	Lipid metabolism; Global and overview maps	505-54-4	HMDB0000672	MetaDNA	2	pos	3.79658e+06	3.89386e+06	4.24089e+06	3.7507e+06	3.75308e+06	3.68412e+06	3.24524e+06	3.2627e+06	3.30115e+06	4.95424e+06	4.84044e+06	4.51262e+06	4.44766e+06	4.87824e+06	1.68172e+06	4.26487e+06	3.86507e+06	4.16401e+06	3.95749e+06	4.16924e+06	3.95437e+06	4.08721e+06	4.03479e+06	3.87813e+06	4.2751e+06	3.87279e+06	3.94399e+06	4.18001e+06	4.18361e+06	3.84089e+06
M299T346	Hispidulin	299.055	345.9	300.063	3.42412	C16H12O6	[M-H]-	Flavonoids	Flavones	C10058		1447-88-7		mzCloud	2	neg	7.49211e+07	7.95865e+07	8.02955e+07	3.62878e+07	5.3769e+07	5.31977e+07	3.53717e+07	4.92952e+07	4.40099e+07	1.40787e+08	1.31733e+08	1.48446e+08	1.2093e+07	1.15841e+07	1.07934e+07	1.22366e+07	2.18487e+07	1.51745e+07	4.39658e+07	4.32495e+07	4.0723e+07	3.75172e+07	3.27655e+07	3.7402e+07	1.30508e+07	1.44699e+07	1.3819e+07	1.34323e+07	1.35096e+07	1.48031e+07
M112T53	Histamine	112.086	52.9	111.08	4.24672	C5H9N3	[M+H]+	Organonitrogen compounds	Amines	C00388	Nervous system; Sensory system; Digestive system; Target-based classification: G protein-coupled receptors; Signaling molecules and interaction; Amino acid metabolism; Immune disease; Chemical structure transformation maps; Immune system; Global and overview maps	51-45-6	HMDB0000870	BioDeepDB	2	pos	4.66632e+07	4.97289e+07	4.09267e+07	4.02949e+07	4.33931e+07	5.24376e+07	4.7155e+07	4.82115e+07	4.34063e+07	4.54983e+07	4.9689e+07	5.35176e+07	5.05949e+07	4.39243e+07	4.95387e+07	4.0398e+07	4.54611e+07	4.12854e+07	4.56072e+07	3.90827e+07	4.50967e+07	5.26144e+07	4.3546e+07	4.31621e+07	4.90836e+07	2.91381e+07	3.01247e+07	3.96363e+07	3.94915e+07	4.45908e+07
M206T65	Homocitric acid	206.043	64.6	206.043	2.42668	C7H10O7	[M]+	Carboxylic acids and derivatives	Tricarboxylic acids and derivatives	C01251	Carbohydrate metabolism; Amino acid metabolism; Global and overview maps	3562-74-1	HMDB0003518	BioDeepDB	2	pos	4.38311e+06	2.25918e+07	1.11405e+07	1.01283e+07	3.36425e+06	5.21729e+06	8.82406e+06	1.68407e+07	1.87801e+07	2.71054e+06	2.61695e+06	2.67495e+06	5.77612e+06	868625	3.82052e+06	4.50868e+06	4.42575e+06	4.52539e+06	8.45824e+06	3.05821e+06	1.60449e+07	2.64687e+07	1.26947e+07	2.34959e+07	5.26741e+06	5.30295e+06	5.75186e+06	1.90765e+07	9.93636e+06	3.36983e+06
M167T338	Homogentisic acid	167.035	338.2	168.042	1.79603	C8H8O4	[M-H]-	Benzene and substituted derivatives	Phenylacetic acids	C00544	Amino acid metabolism; Metabolism of cofactors and vitamins; Xenobiotics biodegradation and metabolism; Global and overview maps	451-13-8	HMDB0000130	BioDeepDB	2	neg	6.57001e+07	1.21371e+08	5.42836e+07	2.47971e+07	9.5735e+07	2.68596e+07	1.17941e+08	1.11673e+08	2.94609e+07	2.5591e+07	1.16995e+08	1.14477e+08	1.02001e+08	9.5689e+07	2.48357e+07	1.49183e+07	1.49749e+07	1.46501e+07	2.48415e+07	1.05861e+08	2.43694e+07	1.2446e+08	2.57728e+08	2.6411e+08	2.23375e+08	2.10094e+08	2.17366e+08	2.09898e+07	3.7665e+07	2.10966e+07
M207T71	Homoisocitrate	207.049	70.9	206.043	3.10869	C7H10O7	[M+H]+			C05662	Amino acid metabolism; Global and overview maps	3562-75-2		BioDeepDB	2	pos	1.65079e+07	1.57847e+07	1.54955e+07	1.36623e+07	1.32815e+07	1.3218e+07	1.97544e+07	2.13063e+07	2.19433e+07	1.66693e+07	1.66177e+07	1.74309e+07	2.0193e+07	1.91606e+07	1.97538e+07	2.72965e+06	2.88205e+06	2.83149e+06	2.49596e+07	2.61672e+07	2.6213e+07	7.55086e+06	8.17226e+06	7.79172e+06	2.64879e+07	2.56623e+07	2.53399e+07	1.32774e+07	1.30216e+07	1.29979e+07
M183T144	Homovanillic acid	183.065	144.4	182.058	3.69269	C9H10O4	[M+H]+	Phenols	Methoxyphenols	C05582	Amino acid metabolism; Nervous system; Global and overview maps	306-08-1	HMDB0000118	BioDeepDB	2	pos	2.38095e+07	2.34978e+07	2.31311e+07	1.54312e+07	2.0519e+07	1.72811e+07	7.02394e+06	3.52463e+07	7.53345e+06	2.42261e+07	2.70246e+07	2.14291e+07	7.07354e+06	7.46861e+06	6.59202e+06	1.18532e+07	1.16794e+07	1.18924e+07	2.1485e+07	2.25998e+07	2.06605e+07	8.55182e+06	1.01217e+07	1.17476e+07	2.1667e+07	2.31148e+07	2.23531e+07	1.60174e+07	1.60461e+07	1.59985e+07
M110T359	Hydroquinone	110.019	358.7	110.037	9.56968	C6H6O2	[M]+	Phenols	Benzenediols	C00530	Amino acid metabolism; Xenobiotics biodegradation and metabolism; Global and overview maps	123-31-9	HMDB0002434	BioDeepDB	2	pos	7.9252e+07	8.04018e+07	3.90369e+07	7.8656e+07	2.02517e+07	9.03583e+07	9.99671e+07	5.51483e+07	1.10075e+08	7.88964e+07	6.49974e+07	3.27185e+07	8.82072e+07	1.17714e+08	3.82591e+07	5.38287e+07	3.91594e+07	4.38762e+07	1.187e+08	2.71994e+07	2.92149e+07	2.80884e+07	1.1916e+08	3.48402e+07	4.12815e+07	1.04824e+08	9.28306e+07	9.23146e+07	3.95726e+07	4.66285e+07
M224T69	Hydroxykynurenine	224.075	68.7	224.08	19.19	C10H12N2O4	[M]+	Organooxygen compounds	Carbonyl compounds	C02794		484-78-6 / 2147-61-7	HMDB0000732	BioDeepDB	2	pos	4.13268e+07	4.16857e+07	4.90304e+07	5.47823e+07	5.50339e+07	4.84152e+07	5.19644e+07	6.19763e+07	6.25363e+07	5.42022e+07	4.81799e+07	5.11551e+07	4.07246e+07	4.26523e+07	5.1265e+07	2.81134e+07	3.08032e+07	2.94872e+07	2.82301e+07	2.80676e+07	3.16782e+07	3.05599e+07	2.62586e+07	2.71166e+07	5.40745e+07	5.13842e+07	5.09782e+07	5.1241e+07	4.54492e+07	4.37261e+07
M111T51_2	Imidazole-4-acetaldehyde	111.055	50.7	110.048	4.28617	C5H6N2O	[M+H]+	Azoles	Imidazoles	C05130	Amino acid metabolism; Global and overview maps	645-14-7	HMDB0003905	BioDeepDB	2	pos	9.37665e+07	9.23974e+07	9.36488e+07	7.85874e+07	8.04503e+07	7.69539e+07	7.90215e+07	7.95422e+07	7.98467e+07	9.94166e+07	9.48079e+07	9.73081e+07	9.81724e+07	9.85694e+07	1.39011e+08	8.34943e+07	8.02863e+07	7.94507e+07	9.24157e+07	8.95718e+07	8.95625e+07	8.52887e+07	8.20892e+07	8.3034e+07	9.21909e+07	8.62182e+07	8.57922e+07	8.65922e+07	8.6039e+07	9.26145e+07
M204T236	Indolebutyric acid	204.101	236.4	203.095	5.76186	C12H13NO2	[M+H]+	Indoles and derivatives	Indoles	C11284		133-32-4	HMDB0002096	mzCloud	2	pos	3.30709e+06	3.35404e+06	3.10831e+06	3.15483e+06	3.5244e+06	3.72828e+06	6.83076e+06	6.44521e+06	1.19899e+07	4.48317e+06	4.56659e+06	4.50887e+06	2.12833e+06	2.19664e+06	2.23921e+06	1.27898e+06	2.85675e+06	2.52011e+06	220940	1.01494e+06	222694	5.78084e+06	5.68643e+06	5.38349e+06	5.83368e+06	5.6347e+06	5.44887e+06	2.38723e+06	2.99596e+06	2.27016e+06
M203T70	Indolepyruvate	203.055	70.3	203.058	16.7442	C11H9NO3	[M]+	Indoles and derivatives	Indolyl carboxylic acids and derivatives	C00331	Amino acid metabolism; Global and overview maps	35656-49-6 / 392-12-1	HMDB0060484	BioDeepDB	2	pos	6.63501e+07	5.71768e+07	7.93411e+07	3.12624e+07	3.8068e+07	3.78353e+07	4.6835e+07	3.4791e+07	2.59942e+07	4.303e+07	3.45226e+07	3.99105e+07	3.12351e+07	1.15298e+07	6.35467e+07	3.58333e+07	3.78486e+07	3.64617e+07	3.73356e+07	3.56024e+07	3.49124e+07	4.01057e+07	4.07492e+07	1.26291e+08	6.94764e+07	3.64389e+07	7.27444e+07	3.2947e+07	4.04273e+07	4.77832e+07
M134T63	Isochavicol	134.081	62.8	134.073	3.80423	C9H10O	[M]+	phenols		C20464	Biosynthesis of other secondary metabolites	20649-39-2 539-12-8		BioDeepDB	2	pos	4.36356e+07	3.69642e+07	3.76681e+07	7.10564e+07	8.53567e+07	7.71136e+07	3.41386e+07	3.00511e+07	3.1464e+07	4.10772e+07	4.11308e+07	4.24102e+07	4.98365e+07	5.83641e+07	6.05821e+07	6.76601e+07	6.84988e+07	6.43911e+07	2.25461e+06	8.47027e+06	1.01419e+07	3.50672e+07	3.65171e+07	3.54512e+07	1.92517e+06	1.9079e+06	1.69239e+06	1.20925e+08	1.15802e+08	1.20237e+08
M341T329	Isocorypalmine	341.136	328.7	341.163	4.85823	C20H23NO4	[M]+	isoquinoline alkaloids		C04118	Chemical structure transformation maps; Biosynthesis of other secondary metabolites; Global and overview maps	483-34-1		BioDeepDB	2	pos	1.96523e+07	2.03061e+07	1.86783e+07	1.38298e+07	1.25594e+07	1.07756e+07	1.33033e+07	1.22821e+07	1.1799e+07	2.41597e+07	2.29056e+07	1.89597e+07	1.13151e+07	1.58997e+07	1.46404e+07	8.68589e+06	9.83771e+06	9.64393e+06	1.66599e+07	1.73184e+07	2.03218e+07	1.92004e+07	1.6351e+07	1.66019e+07	1.65084e+07	1.45103e+07	1.97633e+07	1.59801e+07	1.48197e+07	1.67702e+07
M165T237	Isoeugenol	165.09	237.3	164.084	3.489	C10H12O2	[M+H]+	Phenols	Methoxyphenols	C10469	Biosynthesis of other secondary metabolites	97-54-1	HMDB0005802	BioDeepDB	2	pos	1.25368e+07	1.31996e+07	1.2826e+07	9.67988e+06	9.53738e+06	9.44863e+06	1.22112e+07	1.21509e+07	1.17334e+07	6.55988e+06	6.8039e+06	6.73168e+06	5.87937e+06	5.90173e+06	5.81708e+06	1.13074e+06	1.14433e+06	4.05111e+06	1.21824e+07	1.25358e+07	1.11794e+07	1.7708e+07	1.70162e+07	1.73451e+07	2.0453e+07	2.09039e+07	1.9593e+07	1.70198e+07	1.66791e+07	1.68725e+07
M193T333	Isoferulic acid	193.05	332.8	194.058	3.23232	C10H10O4	[M-H]-	Cinnamic acids and derivatives	Hydroxycinnamic acids and derivatives	C10470		537-73-5	HMDB0000955	mzCloud	2	neg	1.17078e+07	1.21267e+07	1.18492e+07	1.21762e+07	1.19908e+07	1.1796e+07	1.04623e+07	1.04422e+07	1.06087e+07	1.02995e+07	1.07258e+07	1.05208e+07	1.3954e+07	1.38912e+07	1.33689e+07	1.5329e+07	1.56417e+07	1.55024e+07	1.5644e+07	1.63423e+07	1.52543e+07	1.10564e+07	1.14564e+07	1.06692e+07	1.04171e+07	9.98087e+06	9.61009e+06	1.81847e+07	1.69876e+07	1.81841e+07
M266T306	Isoniazid alpha-ketoglutaric acid	266.101	306.1	265.07	3.40192	C11H11N3O5	[M+H]+	Pyridines and derivatives	Pyridinecarboxylic acids and derivatives	C16625	Xenobiotics biodegradation and metabolism	1152-31-4	HMDB0060663	BioDeepDB	2	pos	2.4473e+07	2.19175e+07	2.38784e+07	2.28137e+07	2.32443e+07	2.16531e+07	4.16194e+07	4.27668e+07	4.21872e+07	9.89809e+06	1.03796e+07	1.03103e+07	3.91513e+07	2.39321e+07	3.3117e+07	4.51931e+07	4.65834e+07	4.79853e+07	1.30738e+07	1.28461e+07	1.44599e+07	2.73065e+07	2.50406e+07	2.35129e+07	2.01777e+07	2.18658e+07	1.44829e+07	4.0813e+07	3.61796e+07	4.20843e+07
M360T248	Isopenicillin N	360.127	248	359.115	3.14716	C14H21N3O6S	[M+H]+	Carboxylic acids and derivatives	Amino acids, peptides, and analogues	C05557	Biosynthesis of other secondary metabolites; Global and overview maps			BioDeepDB	2	pos	1.36974e+07	1.43052e+07	1.50474e+07	1.67558e+07	1.99712e+07	1.64162e+07	1.56322e+07	9.3809e+06	1.48072e+07	1.0061e+07	1.88951e+07	7.84838e+06	6.7878e+06	5.49784e+06	2.69902e+07	7.42674e+06	4.63063e+06	7.77746e+06	7.37319e+06	6.67907e+06	7.24166e+06	1.41124e+07	1.37527e+07	1.00453e+07	1.77526e+07	1.76204e+07	1.74893e+07	1.07961e+07	7.12803e+06	9.12778e+06
M463T281_2	Isoquercitrin	463.084	281.5	464.096	6.35863	C21H20O12	[M-H]-	Flavonoids	Flavonoid glycosides	C05623	Biosynthesis of other secondary metabolites; Global and overview maps	482-35-9/21637-25-2	HMDB0037362	BioDeepDB	2	neg	3.56961e+09	4.22023e+09	3.05098e+09	1.50817e+09	2.31664e+09	2.48437e+09	1.77293e+09	6.93766e+08	4.51436e+09	1.60205e+09	3.19958e+09	1.55595e+09	4.41051e+09	4.62561e+09	2.05749e+09	1.03981e+08	8.71332e+08	2.2263e+09	2.36054e+09	2.38882e+09	2.13358e+09	4.17454e+09	1.92519e+09	2.34957e+09	5.62214e+09	2.54161e+09	1.28622e+10	1.0652e+09	1.17194e+09	1.07218e+09
M317T378	Isorhamnetin	317.063	377.7	316.058	4.20113	C16H12O7	[M+H]+	Flavonoids	Flavones	C10084		480-19-3	HMDB0002655	BioDeepDB	2	pos	1.78203e+07	2.83918e+07	2.07607e+07	6.17266e+06	5.78154e+06	6.00459e+06	5.5083e+07	4.91237e+07	4.44646e+07	2.59161e+07	2.70246e+07	3.03367e+07	2.55962e+07	2.75106e+07	1.00183e+08	9.07255e+06	4.82228e+06	5.17432e+06	2.58753e+07	3.79192e+07	2.81059e+07	4.22397e+06	3.92102e+06	4.59255e+06	1.91712e+07	3.43443e+07	2.27828e+07	1.29139e+07	1.76038e+07	2.19388e+07
M193T286	Isoscopoletin	193.048	286.2	192.042	6.09174	C10H8O4	[M+H]+	Heterocyclic Compounds		C18079		776-86-3		BioDeepDB	2	pos	3.10449e+07	3.1401e+07	3.06058e+07	1.25311e+07	1.2331e+07	1.22349e+07	4.80629e+07	4.91794e+07	4.78997e+07	1.02762e+07	1.0594e+07	1.41265e+07	2.38099e+07	2.12164e+07	2.27301e+07	1.17946e+07	1.18757e+07	1.27192e+07	2.39571e+07	2.43254e+07	2.40672e+07	8.2315e+06	8.43708e+06	9.13501e+06	2.67794e+07	2.56201e+07	2.66939e+07	2.77023e+07	2.69831e+07	2.69335e+07
M433T282	Isovitexin	433.109	282.4	432.106	8.71836	C21H20O10	[M+H]+	Flavonoids	Flavone C-glycoside	C01714	Biosynthesis of other secondary metabolites	38953-85-4 / 29702-25-8		BioDeepDB	2	pos	1.08863e+08	8.89719e+07	8.56602e+07	5.963e+07	6.62793e+07	7.65289e+07	2.15034e+07	7.46928e+06	2.55299e+07	9.35762e+07	7.6733e+07	7.90584e+07	3.21066e+06	3.41043e+06	3.64652e+06	1.30491e+07	1.41806e+07	1.60328e+07	557367	146198	299995	3.51663e+07	3.19476e+07	4.59952e+07	1.1784e+07	638861	504560	1.92627e+07	2.13077e+07	1.81632e+07
M577T133_1	Isovitexin 2''-O-beta-D-glucoside	577.151	133.3	594.159	0.63415	C27H30O15	[M+H-H2O]+	Flavonoids		C04199	Biosynthesis of other secondary metabolites	60767-80-8		BioDeepDB	2	pos	2.41094e+07	5.8672e+07	2.38885e+07	4.44047e+07	5.70068e+07	5.70816e+07	6.85357e+07	4.65302e+07	4.57743e+07	2.49399e+07	6.1472e+07	1.00685e+08	3.43317e+07	3.04915e+07	1.0388e+07	6.44436e+07	6.17784e+07	5.63831e+07	1.22954e+08	1.18849e+08	1.48147e+08	1.40235e+08	9.55485e+07	1.52446e+08	3.55634e+07	1.19565e+08	8.73582e+07	5.50962e+07	5.27362e+07	9.10787e+07
M129T40	Itaconic acid	129.019	39.7	130.027	2.32524	C5H6O4	[M-H]-	Fatty Acyls	Fatty amides	C00490	Carbohydrate metabolism; Global and overview maps	97-65-4/2964-00-3	HMDB0002092	BioDeepDB	2	neg	1.57367e+08	1.53519e+08	1.68577e+08	2.60871e+08	1.70888e+08	1.70355e+08	9.02365e+07	2.36598e+07	8.97474e+07	1.1275e+08	5.16467e+08	5.24377e+08	1.79089e+08	1.54026e+08	2.34047e+08	1.43802e+08	2.055e+07	7.44815e+07	1.4754e+07	1.58063e+07	1.26549e+08	1.08559e+08	1.08499e+08	1.042e+08	4.36279e+08	1.3392e+07	4.68193e+07	1.52053e+08	8.89413e+07	8.76626e+07
M301T364	Kaempferide	301.069	363.5	300.063	0.0460598	C16H12O6	[M+H]+	Flavonoids	Flavones	C10098	Biosynthesis of other secondary metabolites	491-54-3	HMDB0037441	BioDeepDB	2	pos	1.51293e+07	1.60946e+07	1.68913e+07	1.17236e+07	9.5414e+06	9.57854e+06	4.42567e+06	7.94939e+06	7.06853e+06	4.24412e+06	3.94493e+06	4.23464e+06	5.25289e+06	5.50068e+06	9.01777e+06	8.68851e+06	9.37387e+06	1.02785e+07	1.8946e+07	2.10865e+07	2.30697e+07	1.49536e+07	1.64833e+07	3.35135e+07	2.33409e+07	2.19611e+07	2.42458e+07	7.73472e+06	6.9605e+06	8.92328e+06
M287T394	Kaempferol	287.053	394.2	286.048	5.1419	C15H10O6	[M+H]+	Flavonoids	Flavones	C05903	Chemical structure transformation maps; Biosynthesis of other secondary metabolites; Global and overview maps	520-18-3	HMDB0005801	mzCloud	2	pos	1.60339e+08	1.19612e+08	1.17711e+08	1.47144e+08	2.77341e+07	5.63369e+07	2.15603e+08	4.15598e+07	4.44048e+07	3.95383e+07	1.35496e+08	1.08517e+08	2.06811e+07	4.80773e+07	3.87362e+07	5.34191e+07	5.67874e+07	5.86963e+07	1.97261e+07	1.96235e+07	2.05966e+07	1.38703e+08	8.29524e+07	7.67509e+07	7.32993e+07	2.52739e+07	8.42704e+07	8.28024e+07	8.58221e+07	9.66609e+07
M609T244_1	Kaempferol 3-O-beta-D-glucosylgalactoside	609.139	243.6	610.153	12.3517	C27H30O16	[M-H]-	Benzene and substituted derivatives	1-benzopyrans	C16490	Biosynthesis of other secondary metabolites			MetaDNA	2	neg	6.79598e+06	1.45994e+07	1.49338e+07	1.11567e+07	1.21452e+07	1.2047e+07	8.56345e+06	1.3862e+07	8.52993e+06	8.99461e+06	5.74357e+06	8.50633e+06	3.84505e+06	8.13274e+06	5.51896e+06	8.14664e+06	2.30397e+06	2.18337e+06	1.64831e+07	8.23975e+06	8.82597e+06	3.11746e+07	3.34539e+07	3.2598e+07	2.72799e+07	2.81497e+07	2.70434e+07	2.7817e+06	9.30875e+06	7.05202e+06
M419T303	Kaempferol 3-O-beta-D-xyloside	419.093	303.5	418.09	9.60965	C20H18O10	[M+H]+	Flavonoids	Flavonoid glycosides	C20727				BioDeepDB	2	pos	4.03184e+07	3.75621e+07	3.52154e+07	7.08179e+07	7.01186e+07	6.4986e+07	5.9761e+07	5.74313e+07	5.42563e+07	2.21261e+07	2.19e+07	1.91081e+07	3.62024e+06	4.67273e+06	2.82649e+06	6.90909e+07	6.83613e+07	7.03944e+07	2.15161e+07	7.90072e+06	1.84134e+07	2.11089e+06	5.58685e+06	2.76692e+06	1.57007e+06	1.7307e+06	1.44105e+06	5.48447e+07	4.41628e+07	4.86943e+07
M448T296_2	Kaempferol-3-O-galactoside	448.097	295.6	448.101	8.17119	C21H20O11	[M]-	Flavonoids	Flavonoid glycosides	C12626	Biosynthesis of other secondary metabolites	23627-87-4	HMDB0030864	mzCloud	2	neg	1.30419e+09	1.27593e+09	1.23271e+09	1.41252e+09	1.36527e+09	1.34213e+09	1.6557e+09	1.5707e+09	1.22753e+09	1.0655e+09	1.18162e+09	1.1823e+09	1.04774e+09	1.0919e+09	1.1521e+09	1.27602e+09	1.1097e+09	1.09338e+09	1.14559e+09	1.1233e+09	1.19186e+09	1.12102e+09	1.20272e+09	1.08408e+09	1.2188e+09	1.27205e+09	1.24538e+09	1.0918e+09	1.08287e+09	1.21138e+09
M129T111	Ketoleucine	129.056	110.7	130.063	0.915729	C6H10O3	[M-H]-	Keto acids and derivatives	Short-chain keto acids and derivatives	C00233	Amino acid metabolism; Biosynthesis of other secondary metabolites; Global and overview maps	816-66-0	HMDB0000695	MoNA	2	neg	2.51351e+07	6.39326e+07	6.81561e+07	5.6051e+07	5.91048e+07	5.60664e+07	9.14606e+06	9.08095e+06	9.44451e+06	6.62366e+07	9.87844e+06	9.58748e+06	1.78681e+07	2.46984e+07	2.2945e+07	6.67738e+07	8.39427e+06	4.93559e+07	8.15232e+06	9.22052e+06	2.81713e+07	6.9784e+07	6.01777e+07	3.35957e+07	1.09469e+07	3.07291e+07	5.4557e+07	6.04277e+07	5.60789e+07	2.38324e+07
M343T62	Kojibiose	343.121	62	342.116	7.21611	C12H22O11	[M+H]+	Fatty Acyls	Fatty acids and conjugates	C19632		2140-29-6	HMDB0011742	BioDeepDB	2	pos	1.80201e+07	1.58433e+07	1.18538e+07	8.85775e+06	1.07773e+07	9.26526e+06	7.38724e+06	7.49865e+06	9.51191e+06	1.57974e+07	1.54371e+07	2.23819e+07	1.47339e+07	9.76239e+06	1.21413e+07	1.14215e+07	9.24813e+06	1.11615e+07	9.82487e+06	1.29242e+07	1.2833e+07	1.12308e+07	1.24153e+07	9.32426e+06	1.17427e+07	1.00824e+07	1.03665e+07	7.62758e+06	1.00068e+07	9.04774e+06
M190T229	Kynurenic acid	190.049	229	189.043	4.08316	C10H7NO3	[M+H]+	Quinolines and derivatives	Quinoline carboxylic acids	C01717	Amino acid metabolism; Global and overview maps	492-27-3	HMDB0000715	BioDeepDB	2	pos	1.43375e+07	1.4171e+07	1.4588e+07	1.42029e+07	1.38783e+07	1.37841e+07	1.51154e+07	1.52823e+07	1.5346e+07	2.0749e+07	1.98321e+07	2.18096e+07	1.32684e+07	6.4114e+06	1.3522e+07	7.84599e+06	8.30027e+06	7.97111e+06	9.07435e+06	9.36275e+06	8.6817e+06	1.09591e+07	1.07689e+07	1.0211e+07	9.18645e+06	9.27044e+06	9.73187e+06	1.32558e+07	1.38449e+07	1.45022e+07
M421T93	Lamiide	421.137	92.5	422.142	5.64186	C17H26O12	[M-H]-	Prenol lipids	Monoterpenoids	C11644		27856-54-8		mzCloud	2	neg	3.64653e+07	1.00617e+08	1.14381e+08	1.26072e+08	1.22038e+08	2.57583e+07	1.53411e+08	1.0832e+08	1.55175e+08	3.0525e+07	3.0833e+07	2.86803e+07	8.92127e+07	3.09103e+07	7.69036e+07	1.35587e+08	1.24846e+08	1.46036e+08	1.14756e+07	1.06833e+07	9.80695e+06	2.24068e+07	2.46982e+07	2.05024e+07	1.64279e+06	2.52135e+06	8.48376e+06	1.02691e+08	1.31538e+08	1.44791e+08
M175T43	L-Arginine	175.118	43.4	174.112	4.86	C6H14N4O2	[M+H]+	Carboxylic acids and derivatives	Amino acids, peptides, and analogues	C00062	Cancer: overview; Membrane transport; Neurodegenerative disease; Biosynthesis of other secondary metabolites; Translation; Amino acid metabolism; Chemical structure transformation maps; Infectious disease: parasitic; Global and overview maps	74-79-3	HMDB0000517	BioDeepDB	2	pos	1.14664e+08	2.11494e+07	2.13358e+07	3.6185e+07	1.5273e+07	3.96512e+07	3.04846e+07	2.4433e+07	5.07975e+07	1.09261e+07	1.40644e+07	1.1448e+07	1.78008e+07	1.92337e+07	3.61677e+07	1.93936e+07	1.17095e+08	1.852e+07	3.53267e+07	3.69173e+07	3.31066e+07	1.84648e+07	5.48262e+07	1.25357e+07	2.47941e+07	2.62823e+07	2.36456e+07	3.70026e+07	2.50062e+07	2.28072e+07
M361T292	Lariciresinol	361.163	291.9	360.157	5.19433	C20H24O6	[M+H]+	Furanoid lignans		C10646	Biosynthesis of other secondary metabolites; Global and overview maps	27003-73-2 / 83327-19-9		BioDeepDB	2	pos	5.68885e+07	1.48283e+07	5.40476e+07	2.78573e+06	1.6638e+06	2.29682e+06	4.73105e+07	4.45311e+07	3.99453e+07	2.65413e+07	2.73654e+07	2.66417e+07	4.70837e+06	1.12896e+07	1.51052e+07	1.75138e+06	2.22571e+06	2.05991e+06	2.45763e+07	4.34449e+07	2.38999e+07	3.35827e+06	2.29641e+06	2.72233e+06	1.94123e+07	4.33751e+07	1.98714e+07	8.92608e+06	9.85178e+06	3.41124e+06
M133T48	L-Asparagine	133.06	48	132.054	5.83196	C4H8N2O3	[M+H]+	Carboxylic acids and derivatives	Amino acids, peptides, and analogues	C00152	Cancer: overview; Metabolism of other amino acids; Digestive system; Translation; Amino acid metabolism; Chemical structure transformation maps; Global and overview maps	70-47-3	HMDB0000168	BioDeepDB	2	pos	6.97859e+07	7.62306e+07	7.01447e+07	2.76627e+07	3.02768e+07	2.76038e+07	1.19748e+08	1.15451e+08	1.15047e+08	8.42338e+07	8.24022e+07	8.69947e+07	4.46172e+07	5.72044e+07	2.78392e+07	2.95344e+07	2.97661e+07	2.85237e+07	2.76421e+07	3.19425e+07	3.33042e+07	3.15259e+07	3.19854e+07	3.21178e+07	1.17435e+08	1.25177e+08	1.21162e+08	3.68513e+07	3.35044e+07	3.22459e+07
M134T48_1	L-Aspartic acid	134.044	48.3	133.037	4.29709	C4H7NO4	[M+H]+	Carboxylic acids and derivatives	Amino acids, peptides, and analogues	C00049	Metabolism of cofactors and vitamins; Metabolism of other amino acids; Chemical structure transformation maps; Membrane transport; Signal transduction; Biosynthesis of other secondary metabolites; Signaling molecules and interaction; Translation; Amino acid metabolism; Energy metabolism; Cell motility; Global and overview maps	1783-96-6	HMDB0006483	BioDeepDB	2	pos	1.64322e+08	1.63318e+08	1.42305e+08	6.62521e+07	6.36305e+07	9.74815e+07	1.39964e+08	1.25333e+08	7.26383e+07	1.95029e+07	1.67932e+07	1.82224e+07	6.78477e+07	7.10686e+07	7.05941e+07	1.50034e+08	1.51026e+08	1.50595e+08	6.42425e+07	6.56643e+07	6.26414e+07	1.45778e+08	1.4624e+08	7.53078e+07	8.33443e+07	8.07581e+07	7.79373e+07	7.81723e+07	6.96097e+07	3.78271e+07
M162T50	L-Carnitine	162.112	49.8	161.105	2.68477	C7H15NO3	[M+H]+	Organonitrogen compounds	Quaternary ammonium salts	C00318	Environmental adaptation; Digestive system	541-15-1	HMDB0000062	BioDeepDB	2	pos	3.29319e+07	3.30212e+07	3.2804e+07	2.30436e+07	2.25008e+07	2.28211e+07	2.49148e+07	2.51224e+07	2.52032e+07	2.64712e+07	2.62566e+07	2.7409e+07	1.32428e+07	1.26864e+07	1.45591e+07	4.48545e+07	4.14247e+07	4.18168e+07	1.15285e+07	1.05438e+07	9.91039e+06	1.47996e+07	1.44342e+07	1.41553e+07	2.6447e+07	2.71185e+07	2.73942e+07	2.58188e+07	2.61942e+07	2.71304e+07
M198T71	L-Dopa	198.075	70.7	197.069	4.42256	C9H11NO4	[M+H]+	Carboxylic acids and derivatives	Amino acids, peptides, and analogues	C00355	Nervous system; Endocrine system; Neurodegenerative disease; Biosynthesis of other secondary metabolites; Amino acid metabolism; Substance dependence; Chemical structure transformation maps; Global and overview maps	59-92-7	HMDB0000181	BioDeepDB	2	pos	4.39438e+07	4.6162e+07	4.08405e+07	4.33253e+07	5.27161e+07	5.32216e+07	5.3966e+07	1.20433e+07	1.05884e+07	6.08515e+07	5.04303e+07	4.82004e+07	3.6857e+07	1.05816e+07	4.16056e+07	7.28877e+07	4.87231e+07	1.40071e+07	8.7771e+06	9.0857e+06	7.39947e+06	4.79838e+07	4.79083e+07	9.61111e+06	1.12042e+07	9.39248e+06	1.11164e+07	5.9065e+07	5.29275e+07	5.6188e+07
M119T64	L-Erythrulose	119.035	64.2	120.042	1.68018	C4H8O4	[M-H]-	Organooxygen compounds	Carbohydrates and carbohydrate conjugates	C02045		533-50-6/496-55-9	HMDB0006293	BioDeepDB	2	neg	1.20917e+08	1.17458e+08	1.18039e+08	6.20968e+07	6.65174e+07	5.25215e+07	1.1972e+08	5.8645e+07	1.27738e+08	9.79524e+07	1.08677e+08	1.08938e+08	1.54932e+08	1.67836e+08	1.56606e+08	1.0956e+08	1.04822e+08	1.07551e+08	1.75346e+08	1.75512e+08	1.55928e+08	6.04674e+07	5.40916e+07	5.72953e+07	1.50677e+08	1.37221e+08	1.50632e+08	1.0055e+08	1.01016e+08	1.0565e+08
M130T72	Leucine	130.087	72	131.095	3.25936	C6H13NO2	[M-H]-	Carboxylic acids and derivatives	Amino acids, peptides, and analogues	C16439		328-39-2	HMDB0062203	BioDeepDB	2	neg	4.16929e+07	3.80428e+07	3.38547e+07	3.57869e+07	3.97221e+07	3.75158e+07	5.39852e+07	5.66196e+07	4.7087e+07	4.87284e+07	4.60505e+07	4.66341e+07	3.87167e+07	4.40465e+07	4.03152e+07	5.20095e+07	4.56688e+07	4.8444e+07	4.02603e+07	4.37707e+07	3.209e+07	4.95346e+07	4.72252e+07	4.14837e+07	2.47598e+07	4.31579e+07	3.77936e+07	4.56751e+07	4.05596e+07	5.00693e+07
M306T279	Leucocyanidin	306.068	278.8	306.074	19.9298	C15H14O7	[M]+	Flavonoids	Flavans	C05906	Chemical structure transformation maps; Biosynthesis of other secondary metabolites; Global and overview maps	93527-39-0		MetaDNA	2	pos	1.86306e+06	1.7223e+06	1.71835e+06	5.32052e+06	5.25355e+06	4.88272e+06	7.26094e+06	9.61217e+06	9.32466e+06	2.08327e+06	2.02661e+06	2.13951e+06	2.59394e+06	2.18133e+06	2.8384e+06	1.66523e+06	1.69967e+06	1.93724e+06	1.59833e+06	1.76813e+06	1.81748e+06	1.50732e+06	1.46534e+06	1.47038e+06	1.66555e+07	1.76274e+07	1.61991e+07	5.58139e+06	5.3446e+06	5.41296e+06
M273T338	Leucopelargonidin	273.074	337.6	290.079	8.18101	C15H14O6	[M+H-H2O]+	Flavonoids	Flavans	C03648	Biosynthesis of other secondary metabolites; Global and overview maps	98919-66-5	HMDB0032322	MetaDNA	2	pos	6.57302e+07	6.64127e+07	5.86034e+07	6.33548e+07	5.81956e+07	6.58345e+07	9.08897e+07	9.28843e+07	1.0365e+08	7.99096e+07	8.60269e+07	7.54501e+07	9.66881e+07	8.12135e+07	8.60951e+07	6.20408e+07	7.06621e+07	5.71409e+07	8.60511e+07	7.97127e+07	8.04144e+07	6.65088e+07	6.51631e+07	6.58013e+07	8.37905e+07	7.75182e+07	8.59674e+07	6.93008e+07	6.80487e+07	6.56885e+07
M148T63	L-Glutamic acid	148.06	63	147.053	1.95392	C5H9NO4	[M+H]+	Carboxylic acids and derivatives	Amino acids, peptides, and analogues	C00025	Neurodegenerative disease; Biosynthesis of other secondary metabolites; Substance dependence; Cellular community - eukaryotes; Energy metabolism; Metabolism of other amino acids; Excretory system; Carbohydrate metabolism; Cancer: overview; Membrane transport; Cell growth and death; Signal transduction; Nervous system; Digestive system; Environmental adaptation; Amino acid metabolism; Chemical str…	56-86-0	HMDB0000148	BioDeepDB	2	pos	4.51648e+08	4.28816e+08	4.56186e+08	1.57092e+08	2.18487e+08	1.56026e+08	2.08783e+08	2.08653e+08	2.03247e+08	7.53476e+08	7.41933e+08	7.13851e+08	2.54468e+08	2.50254e+08	2.67634e+08	1.04846e+08	1.06213e+08	1.04235e+08	2.43124e+08	2.41635e+08	2.44997e+08	3.08468e+08	3.3063e+08	3.07489e+08	5.8517e+08	5.68663e+08	5.66199e+08	2.42803e+08	2.33716e+08	2.36403e+08
M131T212	L-Glutamic gamma-semialdehyde	131.048	212.3	131.058	9.13978	C5H9NO3	[M]+	Carboxylic acids and derivatives	Amino acids, peptides, and analogues	C01165	Amino acid metabolism; Biosynthesis of other secondary metabolites; Global and overview maps	496-92-4	HMDB0002104	BioDeepDB	2	pos	1.06831e+07	1.04856e+07	1.02299e+07	8.3079e+06	7.86105e+06	9.94879e+06	1.97459e+07	2.11624e+07	1.89238e+07	1.37999e+07	1.51496e+07	1.43437e+07	1.2665e+07	4.69142e+06	1.36895e+07	5.80465e+06	6.75781e+06	6.15146e+06	7.91193e+06	9.99131e+06	3.33443e+06	8.52701e+06	7.93575e+06	8.09659e+06	1.33489e+07	1.45854e+07	1.35855e+07	1.0232e+07	8.20528e+06	8.31708e+06
M146T49	L-Glutamine	146.08	48.9	146.069	5.44592	C5H10N2O3	[M]+	Carboxylic acids and derivatives	Amino acids, peptides, and analogues	C00064	Cancer: overview; Metabolism of cofactors and vitamins; Chemical structure transformation maps; Membrane transport; Nervous system; Excretory system; Digestive system; Carbohydrate metabolism; Nucleotide metabolism; Translation; Amino acid metabolism; Energy metabolism; Global and overview maps	5959-95-5	HMDB0003423	BioDeepDB	2	pos	5.18204e+07	5.21106e+07	5.09977e+07	4.70819e+07	4.45872e+07	4.28437e+07	4.40515e+07	4.42842e+07	4.44412e+07	5.34157e+07	5.18603e+07	5.23201e+07	5.40685e+07	5.46361e+07	8.56227e+07	4.62768e+07	4.56128e+07	4.56157e+07	5.06389e+07	4.91876e+07	4.93869e+07	4.75831e+07	4.62593e+07	4.6803e+07	4.94464e+07	4.77727e+07	4.71044e+07	4.87179e+07	4.82484e+07	5.13194e+07
M281T522	Linoleic acid	281.246	522	280.24	3.82583	C18H32O2	[M+H]+	Fatty Acyls	Fatty acyl glycosides	C01595	Lipid metabolism; Chemical structure transformation maps; Global and overview maps	60-33-3	HMDB0000673	BioDeepDB	2	pos	3.0512e+07	3.38767e+07	3.25994e+07	2.38489e+07	2.99104e+07	2.61158e+07	1.4391e+07	1.41389e+07	1.33596e+07	2.57633e+07	2.96043e+07	3.04794e+07	2.2693e+07	2.5753e+07	2.31847e+07	3.0848e+07	2.4303e+07	2.92486e+07	3.01279e+08	3.05396e+08	2.99265e+08	1.31675e+08	7.52218e+07	5.56585e+07	2.3443e+08	4.83916e+08	2.44337e+08	2.30806e+07	2.21183e+07	1.83837e+07
M335T473	Lipoxin B4	335.218	472.8	352.225	0.101427	C20H32O5	[M+H-H2O]+	Fatty Acyls	Lineolic acids and derivatives	C06315	Lipid metabolism	98049-69-5 / 92950-25-9	HMDB0005082	BioDeepDB	2	pos	2.17104e+07	2.18745e+07	1.71484e+07	1.0577e+07	8.93888e+06	2.46472e+06	636258	356585	1.18533e+06	3.12648e+07	3.0789e+07	3.07068e+07	953235	5.76362e+06	1.53314e+06	1.02486e+07	1.16757e+07	1.32104e+07	1.06023e+06	390906	344929	1.81137e+07	1.48646e+07	2.00842e+07	2.82771e+06	293231	409646	2.12926e+07	2.34202e+07	2.07782e+07
M132T81	L-Isoleucine	132.101	80.6	131.095	4.01052	C6H13NO2	[M+H]+	Carboxylic acids and derivatives	Amino acids, peptides, and analogues	C00407	Cancer: overview; Metabolism of other amino acids; Digestive system; Biosynthesis of other secondary metabolites; Infectious disease: bacterial; Translation; Amino acid metabolism; Chemical structure transformation maps; Global and overview maps	73-32-5	HMDB0000172	BioDeepDB	2	pos	1.02715e+09	2.831e+09	8.23123e+08	2.49818e+09	2.22806e+09	1.0158e+09	3.27223e+09	1.05991e+09	8.20115e+08	3.63812e+09	2.89924e+09	1.14741e+09	1.58021e+09	1.30682e+09	1.8746e+08	3.90136e+09	3.75506e+09	1.10334e+09	4.03597e+09	3.02884e+09	1.29756e+09	2.84044e+09	6.2106e+08	5.97885e+08	1.31193e+09	1.57093e+09	3.90992e+09	3.36832e+09	2.88174e+09	2.56766e+09
M376T513	Lithocholic acid	376.311	513.2	376.298	2.98868	C24H40O3	[M]+	Steroids and steroid derivatives	Bile acids, alcohols and derivatives	C03990	Lipid metabolism; Digestive system	434-13-9	HMDB0000761	BioDeepDB	2	pos	1.335e+07	1.32967e+07	1.22452e+07	1.16946e+07	1.13345e+07	1.03041e+07	1.5062e+07	1.0325e+07	1.22387e+07	1.29481e+07	9.15799e+06	8.05431e+06	1.63561e+07	1.74626e+07	1.34614e+07	7.71463e+06	1.33124e+07	7.5086e+06	5.67347e+06	5.16399e+06	8.21479e+06	9.1781e+06	9.33196e+06	9.85978e+06	1.53821e+07	1.17605e+07	1.17047e+07	8.8106e+06	9.5499e+06	1.09204e+07
M147T43	L-Lysine	147.112	42.8	146.106	4.59514	C6H14N2O2	[M+H]+	Carboxylic acids and derivatives	Amino acids, peptides, and analogues	C00047	Metabolism of cofactors and vitamins; Digestive system; Biosynthesis of other secondary metabolites; Translation; Amino acid metabolism; Chemical structure transformation maps; Global and overview maps	56-87-1	HMDB0000182	BioDeepDB	2	pos	2.39e+07	2.00727e+07	1.45086e+07	5.43823e+06	2.05323e+07	3.35299e+06	4.3898e+06	1.95099e+07	6.89854e+06	1.75505e+07	7.59918e+06	8.21209e+06	2.25867e+07	5.20235e+06	1.18764e+07	2.06549e+07	2.00858e+07	1.80488e+07	5.4312e+06	7.48642e+06	6.07331e+06	1.92206e+07	1.93202e+07	2.18433e+07	2.921e+06	1.8241e+06	4.51799e+06	3.6107e+07	1.09781e+07	1.59917e+07
M133T41	L-Malic acid	133.013	41.1	134.022	0.157299	C4H6O5	[M-H]-	Hydroxy acids and derivatives	Beta hydroxy acids and derivatives	C00149	Cancer: overview; Chemical structure transformation maps; Signal transduction; Sensory system; Endocrine system; Excretory system; Carbohydrate metabolism; Cancer: specific types; Energy metabolism; Global and overview maps	97-67-6 / 6915-15-7	HMDB0000156	BioDeepDB	2	neg	3.29854e+09	2.90596e+09	3.10668e+09	3.11494e+09	2.98227e+09	3.05172e+09	3.13015e+09	2.93417e+09	3.05248e+09	3.06085e+09	2.92376e+09	3.06131e+09	3.12215e+09	2.95153e+09	3.21251e+09	2.89515e+09	3.10413e+09	2.98698e+09	2.7529e+09	3.12215e+09	3.01171e+09	2.90555e+09	2.99934e+09	2.95837e+09	3.05741e+09	2.8537e+09	2.99718e+09	3.10803e+09	2.8162e+09	2.87144e+09
M150T71	L-Methionine	150.058	70.6	149.051	3.83852	C5H11NO2S	[M+H]+	Carboxylic acids and derivatives	Amino acids, peptides, and analogues	C00073	Cancer: overview; Drug resistance: antineoplastic; Digestive system; Biosynthesis of other secondary metabolites; Translation; Amino acid metabolism; Chemical structure transformation maps; Global and overview maps	63-68-3	HMDB0000696	BioDeepDB	2	pos	3.39413e+06	3.96703e+06	3.8539e+06	491710	432736	1.479e+06	4.53657e+07	5.07607e+07	5.21747e+07	1.94967e+07	4.69257e+06	2.28398e+07	4.20165e+06	5.30823e+06	5.84591e+06	1.18851e+07	2.83963e+06	1.53527e+06	1.53302e+07	1.36754e+07	1.03964e+07	2.8471e+06	2.08097e+06	2.14532e+06	3.54617e+07	3.21569e+07	3.80196e+07	2.8297e+06	2.5821e+06	2.12919e+06
M116T53	L-Norvaline	116.072	52.5	117.079	1.06831	C5H11NO2	[M-H]-	Carboxylic acids and derivatives	Amino acids, peptides, and analogues	C01826		6600-40-4		BioDeepDB	2	neg	3.4197e+07	3.27002e+07	3.24985e+07	2.24429e+07	2.01318e+07	2.01703e+07	2.81804e+07	3.0366e+07	2.91587e+07	4.14668e+06	4.52591e+06	779794	1.15265e+07	1.18009e+07	1.25523e+07	3.35924e+07	3.42902e+07	3.5613e+07	2.02078e+07	2.15231e+07	2.0912e+07	3.63817e+07	3.76428e+07	3.49866e+07	1.69568e+07	1.59429e+07	1.57833e+07	1.51044e+07	1.7115e+07	1.61487e+07
M166T107	L-Phenylalanine	166.086	107	165.079	2.53564	C9H11NO2	[M+H]+	Carboxylic acids and derivatives	Amino acids, peptides, and analogues	C00079	Cancer: overview; Membrane transport; Metabolism of other amino acids; Digestive system; Biosynthesis of other secondary metabolites; Translation; Amino acid metabolism; Chemical structure transformation maps; Global and overview maps	673-06-3		BioDeepDB	2	pos	1.63503e+09	6.8173e+08	1.66179e+09	1.33752e+09	1.38317e+09	1.43659e+09	6.12308e+08	9.05837e+08	8.25704e+08	1.89042e+09	5.9555e+08	8.16102e+08	9.66722e+08	1.12722e+09	8.49204e+08	7.69993e+08	8.05324e+08	7.03032e+08	1.66979e+09	9.47706e+08	9.08325e+08	8.95744e+08	9.01103e+08	8.20124e+08	1.2455e+09	1.45293e+09	1.27729e+09	1.25054e+09	8.41016e+08	1.30948e+09
M116T65	L-Proline	116.07	65.4	115.063	5.82408	C5H9NO2	[M+H]+	Carboxylic acids and derivatives	Amino acids, peptides, and analogues	C00148	Cancer: overview; Membrane transport; Digestive system; Biosynthesis of other secondary metabolites; Translation; Amino acid metabolism; Global and overview maps	147-85-3	HMDB0000162	BioDeepDB	2	pos	2.18743e+08	2.11418e+08	2.17025e+08	2.13643e+08	2.0818e+08	2.15927e+08	2.25196e+08	2.14946e+08	2.145e+08	2.08589e+08	2.10025e+08	2.14494e+08	2.13014e+08	2.1813e+08	2.12338e+08	2.17727e+08	2.23704e+08	2.16854e+08	2.15697e+08	2.16808e+08	2.14454e+08	2.1259e+08	2.10216e+08	2.16408e+08	2.18391e+08	2.16759e+08	2.15338e+08	2.2117e+08	2.11152e+08	2.1267e+08
M149T48	L-Ribulose	149.045	47.9	150.053	2.01281	C5H10O5	[M-H]-	Organooxygen compounds	Carbohydrates and carbohydrate conjugates	C00310	Carbohydrate metabolism; Global and overview maps	2042-27-5/551-84-8	HMDB0003371	BioDeepDB	2	neg	2.19933e+08	2.06256e+08	2.09749e+08	1.90085e+08	1.81769e+08	2.05602e+08	2.14395e+08	2.06009e+08	2.09444e+08	2.23012e+08	2.27365e+08	2.41855e+08	1.0618e+08	1.24868e+08	1.2128e+08	1.46016e+08	1.36333e+08	1.35844e+08	3.00831e+08	2.30024e+08	2.21285e+08	3.31755e+08	2.73173e+08	3.72773e+08	2.29988e+08	2.54553e+08	2.49464e+08	1.87015e+08	2.1359e+08	2.05572e+08
M104T48	L-Serine	104.035	47.7	105.043	0	C3H7NO3	[M-H]-	Carboxylic acids and derivatives	Amino acids, peptides, and analogues	C00065	Cancer: overview; Membrane transport; Metabolism of other amino acids; Chemical structure transformation maps; Drug resistance: antimicrobial; Signal transduction; Digestive system; Lipid metabolism; Carbohydrate metabolism; Biosynthesis of other secondary metabolites; Translation; Amino acid metabolism; Energy metabolism; Global and overview maps	56-45-1	HMDB0000187	BioDeepDB	2	neg	5.56146e+07	5.37571e+07	5.73162e+07	3.74787e+07	3.57514e+07	3.74024e+07	5.26993e+07	5.14526e+07	5.02882e+07	7.49507e+06	7.21369e+06	7.51726e+06	2.62831e+07	2.66537e+07	2.66623e+07	3.38253e+07	3.4531e+07	3.42034e+07	2.83034e+07	3.17028e+07	3.01479e+07	2.875e+07	2.97408e+07	2.7027e+07	1.11622e+07	9.28116e+06	9.90326e+06	2.04396e+07	2.35763e+07	1.97583e+07
M188T71_2	L-Targinine	188.127	70.7	188.127	1.06311	C7H16N4O2	[M]+	Carboxylic acids and derivatives	Amino acids, peptides, and analogues	C03884		17035-90-4 / NA	HMDB0029416	BioDeepDB	2	pos	2.92064e+07	3.15902e+07	2.88496e+07	3.17106e+07	2.79538e+07	3.01757e+07	3.11439e+07	3.54726e+07	3.61185e+07	4.80516e+07	7.21797e+07	6.6815e+07	2.27844e+07	1.96136e+07	4.84124e+07	6.51786e+06	2.05942e+07	2.09487e+07	2.65772e+07	2.392e+07	2.22093e+07	1.99124e+07	2.05744e+07	1.9939e+07	2.03986e+07	1.98054e+07	2.37906e+07	2.08914e+07	2.13647e+07	2.39134e+07
M120T48	L-Threonine	120.065	48.1	119.058	5.63029	C4H9NO3	[M+H]+	Carboxylic acids and derivatives	Amino acids, peptides, and analogues	C00188	Metabolism of cofactors and vitamins; Membrane transport; Digestive system; Biosynthesis of other secondary metabolites; Translation; Amino acid metabolism; Chemical structure transformation maps; Global and overview maps	72-19-5	HMDB0000167	BioDeepDB	2	pos	9.82357e+07	1.01747e+08	1.06158e+08	7.22939e+06	1.39474e+07	1.01352e+07	9.08359e+07	6.2428e+07	1.76802e+08	4.42819e+07	2.70585e+07	1.99574e+07	3.25479e+07	3.04159e+07	7.4741e+06	9.65773e+07	9.60563e+07	9.58252e+07	9.70448e+07	1.14027e+08	6.95522e+07	1.20954e+08	2.78257e+08	2.42248e+08	3.58306e+07	1.15791e+08	8.25937e+07	3.3817e+07	5.02376e+07	4.92391e+07
M205T188_2	L-Tryptophan	205.096	188.5	204.09	6.22148	C11H12N2O2	[M+H]+	Indoles and derivatives	Indolyl carboxylic acids and derivatives	C00078	Cancer: overview; Nervous system; Digestive system; Development and regeneration; Biosynthesis of other secondary metabolites; Translation; Amino acid metabolism; Chemical structure transformation maps; Infectious disease: parasitic; Global and overview maps	73-22-3	HMDB0000929	BioDeepDB	2	pos	2.84617e+08	3.00232e+08	3.12566e+08	3.95434e+08	3.44054e+08	3.85205e+08	7.56432e+08	7.90267e+08	7.77937e+08	5.29914e+08	5.46923e+08	5.48695e+08	4.296e+08	4.5808e+08	4.40196e+08	5.90986e+07	1.64607e+08	1.71145e+08	4.88241e+07	3.75553e+07	4.02022e+07	1.9659e+08	2.07238e+08	2.0341e+08	9.39219e+08	9.09761e+08	9.01129e+08	1.7492e+08	1.72307e+08	1.88003e+08
M182T86	L-Tyrosine	182.08	85.5	181.074	5.36028	C9H11NO3	[M+H]+	Carboxylic acids and derivatives	Amino acids, peptides, and analogues	C00082	Cancer: overview; Metabolism of cofactors and vitamins; Metabolism of other amino acids; Chemical structure transformation maps; Nervous system; Endocrine system; Digestive system; Neurodegenerative disease; Biosynthesis of other secondary metabolites; Translation; Metabolism of terpenoids and polyketides; Amino acid metabolism; Substance dependence; Energy metabolism; Global and overview maps	60-18-4	HMDB0000158	BioDeepDB	2	pos	2.44893e+08	2.42812e+08	2.53016e+08	1.43687e+08	1.47048e+08	1.48081e+08	1.63766e+08	1.54033e+08	1.53506e+08	2.04815e+08	1.94747e+08	1.96501e+08	1.56897e+08	1.36124e+08	1.25347e+08	6.49473e+07	6.79351e+07	6.5729e+07	2.02569e+08	1.91633e+08	1.99628e+08	1.96725e+08	2.07844e+08	2.84594e+08	3.42422e+08	3.47342e+08	3.57351e+08	1.70499e+08	1.06615e+08	1.67997e+08
M424T586	Lupenone	424.362	586.4	424.37	19.5588	C30H48O	[M]+	Prenol lipids	Triterpenoids	C16990		1617-70-5		BioDeepDB	2	pos	2.84801e+08	2.66048e+08	2.86959e+08	4.55885e+08	4.77112e+08	3.91469e+08	2.16233e+06	6.9084e+06	1.21556e+07	1.66159e+08	1.42336e+08	1.17818e+08	1.9403e+08	1.35821e+08	1.74445e+08	3.26715e+08	3.1675e+08	3.0651e+08	1.57127e+07	7.44029e+06	2.31914e+07	2.99243e+08	3.07779e+08	4.08898e+08	7.03631e+06	3.68948e+07	7.12135e+06	9.92177e+07	6.97814e+07	9.5806e+07
M426T560	Lupeol	426.377	560.4	426.386	22.6706	C30H50O	[M]+	Prenol lipids	Triterpenoids	C08628	Chemical structure transformation maps; Global and overview maps; Metabolism of terpenoids and polyketides	545-47-1		mzCloud	2	pos	7.23135e+07	3.88932e+07	4.29667e+07	1.51352e+08	1.78379e+08	1.71805e+08	4.72616e+07	6.28363e+06	2.15117e+07	4.22804e+07	5.96601e+07	7.19959e+07	1.84272e+07	1.06415e+07	1.01588e+07	1.5155e+07	1.78286e+07	1.06627e+08	3.39545e+07	4.28479e+07	4.37176e+07	1.51827e+07	7.52107e+07	6.71632e+07	1.61773e+07	1.54693e+06	1.80593e+06	5.57568e+06	3.52353e+07	3.17408e+07
M468T579	Lupeol acetate	468.389	578.9	468.397	17.0795	C32H52O2	[M]+	Prenol lipids	Triterpenoids	C08630		1617-68-1		MetaDNA	2	pos	6.79548e+07	1.38624e+07	5.37394e+07	3.02808e+07	5.2059e+07	4.77792e+07	2.17875e+07	6.85105e+07	6.71971e+07	3.3753e+07	4.38693e+07	7.5575e+07	5.78161e+07	5.03421e+07	4.3924e+07	2.89448e+07	8.60278e+07	8.63228e+07	8.44662e+07	1.13074e+08	3.37269e+07	2.84942e+07	6.24001e+07	7.26704e+07	3.37597e+07	3.44658e+07	9.78471e+07	4.57832e+07	5.9785e+07	4.49115e+07
M413T526	Lupulone	413.267	525.7	414.277	7.55928	C26H38O4	[M-H]-	Organooxygen compounds	Carbonyl compounds	C10706		468-28-0	HMDB0030041	MoNA	2	neg	2.80398e+07	2.52106e+07	2.4421e+07	1.94791e+07	1.89788e+07	1.7397e+07	1.33253e+07	1.22025e+07	1.23822e+07	1.74697e+07	1.50365e+07	1.54882e+07	1.46014e+07	1.49434e+07	1.40631e+07	9.57493e+06	8.17817e+06	8.24134e+06	8.26765e+06	7.83738e+06	9.10544e+06	1.96065e+07	1.89802e+07	2.0262e+07	3.84091e+06	3.72729e+06	4.80742e+06	9.91148e+06	9.73722e+06	1.15046e+07
M551T611	Lutein	551.426	611.3	568.428	9.85445	C40H56O2	[M+H-H2O]+	Prenol lipids	Tetraterpenoids	C08601	Chemical structure transformation maps; Global and overview maps; Metabolism of terpenoids and polyketides	127-40-2	HMDB0003233	BioDeepDB	2	pos	1.31735e+08	1.2124e+08	1.85653e+08	1.26188e+08	4.65801e+07	2.23324e+08	5.91394e+07	2.82719e+08	2.03494e+08	2.28882e+08	9.58887e+07	1.15031e+08	1.37641e+08	7.51241e+07	1.67456e+08	9.32503e+07	9.22003e+07	1.2267e+08	2.60953e+08	8.12446e+07	1.4347e+08	1.44815e+08	7.83179e+07	1.46466e+08	1.57141e+08	3.73883e+07	1.49624e+08	9.36378e+07	2.02507e+08	1.35623e+08
M290T342	Luteoforol	290.072	342.3	290.079	24.1314	C15H14O6	[M]+	Flavonoids	Flavans	C05907	Biosynthesis of other secondary metabolites	24897-98-1	HMDB0041310	MetaDNA	2	pos	7.74528e+07	5.90862e+07	5.44876e+07	1.07596e+08	1.43521e+08	1.29558e+08	6.30426e+07	1.49062e+07	6.50485e+07	1.72305e+08	1.78177e+08	1.2939e+08	5.77643e+07	1.06932e+07	4.66866e+07	7.09909e+07	8.96923e+07	6.4765e+07	1.54947e+06	380055	2.27707e+06	1.97962e+08	1.91672e+08	2.05584e+08	1.26208e+06	1.40399e+06	5.55937e+06	3.26951e+08	2.60175e+08	3.34256e+08
M287T312	Luteolin	287.054	312.1	286.048	1.56799	C15H10O6	[M+H]+	Flavonoids	Flavones	C01514	Biosynthesis of other secondary metabolites; Global and overview maps	491-70-3	HMDB0005800	BioDeepDB	2	pos	4.39821e+08	5.19342e+08	4.48052e+08	3.25593e+08	4.83478e+08	3.47036e+08	2.59452e+08	2.64816e+08	2.1384e+08	2.86538e+08	3.59442e+08	2.60894e+08	3.259e+08	1.04246e+09	3.72438e+08	4.36729e+08	4.24623e+08	4.47785e+08	4.43009e+08	5.63655e+08	4.73428e+08	5.76741e+08	5.66039e+08	6.34159e+08	2.86035e+08	2.86446e+08	2.80479e+08	4.2962e+08	4.24642e+08	5.85758e+08
M431T337	Luteolin 7-glucoside	431.096	337.4	448.101	7.03787	C21H20O11	[M+H-H2O]+	Flavonoids	Flavonoid glycosides	C03951	Biosynthesis of other secondary metabolites	5373-11-5	HMDB0035588	BioDeepDB	2	pos	4.99908e+06	5.979e+06	5.02513e+06	391271	374510	280976	2.66359e+06	1.89708e+06	1.80273e+06	3.70455e+06	4.43435e+06	3.48915e+06	429350	343958	206520	370377	371780	364559	3.93362e+06	5.54634e+06	4.78515e+06	4.36193e+06	4.33892e+06	4.06577e+06	2.70482e+06	2.1616e+06	918729	3.62993e+06	2.4694e+06	3.37044e+06
M118T347	L-Valine	118.085	346.8	117.079	13.3464	C5H11NO2	[M+H]+	Carboxylic acids and derivatives	Amino acids, peptides, and analogues	C00183	Cancer: overview; Metabolism of cofactors and vitamins; Metabolism of other amino acids; Membrane transport; Digestive system; Biosynthesis of other secondary metabolites; Translation; Amino acid metabolism; Chemical structure transformation maps; Global and overview maps	72-18-4	HMDB0000883	BioDeepDB	2	pos	4.65205e+07	4.71319e+07	4.70908e+07	4.76645e+07	4.91657e+07	4.8837e+07	4.78503e+07	4.84317e+07	4.73045e+07	4.65524e+07	4.98178e+07	4.95267e+07	4.93008e+07	4.52179e+07	5.13557e+07	4.87685e+07	4.94145e+07	4.79966e+07	4.73381e+07	4.88912e+07	4.79061e+07	4.99919e+07	4.76079e+07	4.89556e+07	4.82041e+07	4.84237e+07	4.75967e+07	4.55501e+07	4.8367e+07	4.85337e+07
M409T470_1	LysoPA(16_0_0_0)	409.234	469.8	410.243	5.92327	C19H39O7P	[M-H]-	Glycerophospholipids	Glycerophosphates	C04036			HMDB0007853	BioDeepDB	2	neg	9.1846e+07	3.90716e+07	3.39667e+07	3.13514e+07	1.11147e+08	1.00433e+08	5.48212e+07	4.62862e+07	5.59418e+07	7.04249e+07	7.64507e+07	4.62162e+07	4.98571e+07	6.97317e+07	5.76468e+07	3.14731e+07	7.98689e+07	4.05588e+07	2.75992e+07	3.99825e+07	2.98415e+07	2.69648e+07	3.65271e+07	1.44722e+07	2.42289e+07	1.64874e+07	1.7588e+07	3.22906e+07	2.84157e+07	1.09804e+08
M127T349	Maltol	127.039	349.4	126.032	2.95973	C6H6O3	[M+H]+	Pyrans	Pyranones and derivatives	C11918	Global and overview maps; Metabolism of terpenoids and polyketides	118-71-8	HMDB0030776	BioDeepDB	2	pos	1.03209e+08	1.02842e+08	1.03469e+08	8.40344e+07	8.57813e+07	8.43308e+07	7.35105e+07	7.79918e+07	7.75874e+07	1.09853e+08	9.70529e+07	9.29203e+07	1.12849e+08	6.37938e+07	9.7207e+07	5.55922e+07	5.45317e+07	7.66492e+07	1.11738e+08	1.02293e+08	1.08281e+08	1.29827e+08	1.28103e+08	1.27476e+08	1.07864e+08	1.18172e+08	7.68215e+07	1.36824e+08	1.41771e+08	1.3773e+08
M474T248_1	Malvidin 3-glucoside	474.105	247.6	493.135	23.644	C23H25O12	[M-H2O-H]-	Flavonoids	Flavonoid glycosides	C12140	Biosynthesis of other secondary metabolites	7228-78-6/18470-06-9	HMDB0030777	MetaDNA	2	neg	5.00217e+06	1.09068e+07	9.20456e+06	1.60201e+07	1.79744e+07	1.58812e+07	6.66675e+06	1.05682e+07	1.08506e+07	9.05056e+06	1.01678e+07	2.93117e+06	4.38036e+06	4.14555e+06	5.80083e+06	3.31316e+06	5.86208e+06	1.8385e+06	1.20838e+06	954851	971036	5.0333e+06	2.77999e+06	6.18478e+06	2.17475e+06	2.31963e+06	2.26777e+06	4.15624e+06	3.41609e+06	450367
M151T192	Mandelic acid	151.04	191.9	152.047	2.14513	C8H8O3	[M-H]-	Benzene and substituted derivatives	_	C01984	Xenobiotics biodegradation and metabolism; Global and overview maps	90-64-2 / 17199-29-0	HMDB0000703	BioDeepDB	2	neg	2.34791e+07	2.40148e+07	2.56923e+07	2.22986e+07	2.07861e+07	2.05135e+07	2.58687e+07	2.50815e+07	2.52275e+07	3.82543e+07	3.8836e+07	4.28347e+07	2.32627e+07	2.35319e+07	2.37628e+07	2.54472e+07	2.49958e+07	2.56338e+07	2.17612e+07	2.39176e+07	2.00049e+07	2.99783e+07	3.30837e+07	3.31821e+07	2.9077e+07	2.72207e+07	3.20412e+07	1.76299e+07	1.94858e+07	1.91075e+07
M471T686_2	Maslinic acid	471.352	685.8	472.355	5.17302	C30H48O4	[M-H]-	Prenol lipids	Triterpenoids	C16939		4373-41-5	HMDB0002392	BioDeepDB	2	neg	7.14616e+07	1.74105e+07	2.02773e+07	4.15703e+07	1.53126e+07	1.04897e+07	5.1482e+06	1.47663e+07	1.6083e+07	4.78403e+07	1.05353e+07	1.19185e+07	2.57058e+07	3.75274e+07	3.72181e+07	7.51726e+06	9.99642e+06	9.52358e+06	1.96481e+07	5.36155e+06	1.42938e+07	8.65695e+06	1.50419e+07	1.68444e+07	2.46155e+07	894223	1.97485e+07	5.98582e+06	1.65283e+07	1.57263e+07
M147T355	m-Coumaric acid	147.043	354.6	164.047	21.9936	C9H8O3	[M+H-H2O]+	Cinnamic acids and derivatives	Hydroxycinnamic acids and derivatives	C12621	Amino acid metabolism; Global and overview maps	588-30-7/14755-02-3	HMDB0001713	BioDeepDB	2	pos	1.00252e+08	1.06595e+08	1.0364e+08	9.34156e+07	1.05114e+08	9.24152e+07	1.35754e+08	1.36689e+08	1.315e+08	1.65073e+07	2.09278e+07	1.81523e+07	8.19612e+07	7.60784e+07	7.72817e+07	1.97824e+08	2.04629e+08	1.95568e+08	1.43324e+08	1.50251e+08	1.48257e+08	2.3099e+08	2.18821e+08	2.44048e+08	6.8856e+07	6.39762e+07	6.72202e+07	1.25569e+08	1.22031e+08	1.2917e+08
M109T444	m-Cresol	109.1	444.1	108.058	10.6628	C7H8O	[M+H]+	Phenols	Cresols	C01467	Xenobiotics biodegradation and metabolism; Global and overview maps	108-39-4	HMDB0002048	BioDeepDB	2	pos	1.37737e+07	1.33528e+07	1.35654e+07	4.47559e+06	1.76212e+07	1.55366e+07	361425	308701	271250	3.5565e+06	8.958e+06	1.13603e+07	4.74723e+06	4.42942e+06	4.78577e+06	624217	667401	2.36035e+06	3.11251e+06	2.90027e+06	2.825e+06	2.27139e+06	8.16106e+06	8.56249e+06	261956	232867	240328	4.19381e+06	1.13048e+06	4.18383e+06
M172T682	Methyl (indol-3-yl)acetate	172.071	681.9	189.079	5.61397	C11H11NO2	[M+H-H2O]+			C20635		1912-33-0		BioDeepDB	2	pos	2.97569e+07	3.47055e+07	3.12631e+07	4.49597e+07	4.67655e+07	4.57277e+07	9.44315e+06	3.62267e+07	1.03323e+07	9.39735e+06	1.03079e+07	4.76868e+07	4.01529e+07	4.37777e+07	5.44399e+06	3.19868e+07	3.58452e+07	3.70966e+07	4.10405e+07	2.45951e+07	2.9294e+07	3.70857e+07	3.22666e+07	3.6358e+07	3.32157e+07	3.50965e+07	2.56753e+07	4.1553e+07	4.36687e+07	4.11898e+07
M163T212	Methyl cinnamate	163.075	212.3	162.068	0.741198	C10H10O2	[M+H]+	Cinnamic acids and derivatives	Cinnamic acid esters	C06358		103-26-4		BioDeepDB	2	pos	1.57714e+07	1.54647e+07	1.63222e+07	1.055e+07	1.09145e+07	1.0452e+07	1.35028e+07	1.29724e+07	1.30125e+07	2.48256e+07	2.48505e+07	2.47895e+07	1.33797e+07	1.35496e+07	1.30259e+07	2.05938e+06	2.06143e+06	1.94237e+06	1.41915e+07	1.48263e+07	1.52506e+07	2.89997e+07	2.92865e+07	2.95439e+07	3.45312e+07	3.48207e+07	3.54859e+07	7.331e+06	7.66959e+06	7.988e+06
M207T255	Methyl jasmonate	207.137	255.1	224.141	15.1303	C13H20O3	[M+H-H2O]+	Fatty Acyls	Eicosanoids	C11512	Lipid metabolism; Global and overview maps	1211-29-6/39924-52-2	HMDB0036583	MetaDNA	2	pos	1.66817e+08	2.66582e+08	1.19703e+08	3.86494e+08	5.44059e+07	1.60457e+08	3.43063e+08	2.10582e+08	2.61331e+08	2.19577e+08	2.08535e+08	1.1765e+07	7.61296e+07	3.94897e+08	6.22308e+08	8.28717e+08	1.37529e+08	1.33016e+08	1.35669e+07	2.82381e+08	2.8666e+08	3.99149e+08	1.25951e+08	1.55564e+08	2.55963e+08	1.30258e+08	1.58992e+08	1.64717e+08	2.50101e+08	4.88838e+08
M179T452	Methyleugenol	179.106	452.4	178.099	1.52038	C11H14O2	[M+H]+	Benzene and substituted derivatives	Methoxybenzenes	C10454	Biosynthesis of other secondary metabolites	93-15-2	HMDB0031864	BioDeepDB	2	pos	1.43915e+07	1.50071e+07	1.5796e+07	4.64101e+06	4.65189e+06	4.32513e+06	9.61268e+06	9.37451e+06	9.99247e+06	3.9127e+07	3.79499e+07	4.34123e+07	4.07769e+07	4.0635e+07	4.33115e+07	3.64284e+06	3.55193e+06	3.67088e+06	7.42256e+06	7.98766e+06	7.95135e+06	1.34498e+07	1.29779e+07	1.25469e+07	1.9618e+07	1.892e+07	1.98455e+07	2.77578e+06	2.99416e+06	2.88614e+06
M101T682	Methylmalonic acid	101.07	681.5	118.027	14.9797	C4H6O4	[M+H-H2O]+	Carboxylic acids and derivatives	Dicarboxylic acids and derivatives	C02170	Carbohydrate metabolism; Amino acid metabolism; Global and overview maps; Nucleotide metabolism	516-05-2	HMDB0000202	BioDeepDB	2	pos	1.19457e+09	1.17889e+09	3.96068e+08	5.76868e+08	1.97787e+08	3.08698e+08	6.42797e+08	7.08441e+08	1.25183e+09	1.14072e+09	1.12847e+09	2.45465e+08	8.44604e+08	6.32424e+08	7.44276e+08	7.49105e+08	8.13422e+08	5.71117e+08	2.99167e+07	3.86688e+08	7.52482e+08	1.18645e+09	2.02219e+09	2.89413e+08	1.18199e+09	1.58008e+08	5.80116e+08	1.01236e+09	6.45021e+08	2.63179e+08
M351T410	Misoprostol	351.25	410.2	368.256	3.87114	C21H36O5	[M+H-H2O]+	Fatty Acyls	Lineolic acids and derivatives	C07227		59122-46-2		BioDeepDB	2	pos	2.6239e+07	3.49413e+07	3.35605e+07	1.7302e+07	1.85963e+07	1.6475e+07	8.04183e+06	3.33481e+07	4.15574e+07	1.88616e+07	1.86321e+07	2.06751e+07	3.8919e+07	3.53903e+07	2.43535e+07	2.39891e+07	2.72668e+07	2.24967e+07	1.73732e+07	1.56112e+07	1.87193e+07	1.97118e+07	2.21211e+07	2.73767e+07	8.98228e+06	8.33731e+06	1.88501e+07	2.57024e+07	1.29288e+07	2.58369e+07
M469T214_2	Mycothiol	469.133	214.2	486.152	25.2935	C17H30N2O12S	[M+H-H2O]+			C06717		192126-76-4		BioDeepDB	2	pos	4.1905e+07	6.05617e+07	4.33134e+07	8.69539e+07	8.8073e+07	8.47178e+07	4.8396e+07	4.6318e+07	4.88787e+07	1.96963e+07	2.08837e+07	4.58735e+07	6.29822e+07	3.7425e+07	1.53897e+07	1.38571e+07	3.66552e+07	3.67212e+07	8.45756e+06	8.29679e+06	8.34778e+06	3.90804e+07	3.87135e+07	3.94376e+07	2.37936e+07	2.32173e+07	2.03408e+07	1.07143e+07	1.09258e+07	1.08007e+07
M401T587	Myriocin	401.28	587	401.278	5.73166	C21H39NO6	[M]+			C19914		35891-70-4		BioDeepDB	2	pos	5.39055e+07	6.72309e+07	3.97889e+07	3.66233e+07	1.32879e+07	4.85219e+07	4.1945e+07	8.90955e+06	4.3376e+06	4.64807e+07	1.87737e+07	3.96157e+07	5.16811e+07	5.27869e+07	1.939e+08	7.70707e+07	6.77219e+07	6.4393e+07	7.86741e+07	5.81809e+07	6.70948e+07	2.61822e+07	3.0651e+07	1.09349e+07	1.08221e+07	8.07357e+06	9.10368e+06	3.53338e+07	5.68217e+07	6.27993e+07
M192T411	N,N-Diethyl-m-toluamide	192.137	411.5	191.131	2.56873	C12H17NO	[M+H]+	Benzene and substituted derivatives		C10935		134-62-3		BioDeepDB	2	pos	9.96913e+07	9.96628e+07	9.77264e+07	7.29193e+07	7.98076e+07	7.92898e+07	1.04503e+08	1.08512e+08	1.05785e+08	1.01744e+08	9.54262e+07	9.63768e+07	1.62183e+08	1.59073e+08	3.85195e+08	1.19702e+08	1.15813e+08	1.18613e+08	1.54292e+08	1.53398e+08	1.6065e+08	6.35821e+07	6.27169e+07	6.2526e+07	1.41121e+08	1.3722e+08	1.29518e+08	1.29538e+08	1.30857e+08	1.29333e+08
M310T520	N,N-Dimethylsphing-4-enine	310.308	520.2	327.314	5.91026	C20H41NO2	[M+H-H2O]+	Organonitrogen compounds	Amines	C13914		c("122314-67-4", "119567-63-4")	HMDB0013645	mzCloud	2	pos	1.52178e+08	5.93566e+07	1.54966e+08	4.10686e+07	4.2466e+07	4.30056e+07	4.24914e+07	4.17038e+07	4.15556e+07	1.13372e+08	9.7479e+07	7.30261e+07	1.36306e+08	1.7819e+08	3.1801e+07	1.43017e+08	1.08446e+08	1.18097e+08	1.86391e+08	1.75099e+08	1.39483e+08	4.77412e+07	4.16815e+07	4.24814e+07	1.6444e+08	1.69671e+08	1.65379e+08	1.55703e+08	1.12007e+08	1.60741e+08
M474T530	N2'-Acetylgentamicin C1a	474.296	530.4	491.296	16.3063	C21H41N5O8	[M+H-H2O]+			C03524				BioDeepDB	2	pos	4.43136e+07	6.28439e+07	5.66673e+07	2.8447e+07	2.32929e+07	2.62948e+07	7.95469e+07	7.18422e+07	8.23799e+07	4.87971e+07	4.98422e+07	3.84839e+07	5.62789e+06	1.60374e+07	2.0133e+07	1.82969e+07	1.88222e+07	1.66012e+07	3.80438e+06	3.48246e+06	1.0404e+07	3.97054e+07	5.34486e+07	6.62699e+07	4.98791e+07	4.30055e+07	4.63486e+07	1.84193e+06	9.56791e+06	2.43085e+06
M204T88	N-Acetyl-D-galactosamine	204.086	88.3	221.09	16.3363	C8H15NO6	[M+H-H2O]+	Endogenous Metabolites		C01132	Carbohydrate metabolism; Membrane transport; Global and overview maps	c("14215-68-0", "1811-31-0")		mzCloud	2	pos	3.17984e+07	3.98133e+07	3.81515e+07	2.53179e+07	2.94511e+07	2.79205e+07	5.03994e+07	4.93691e+07	5.22826e+07	3.19828e+07	3.05803e+07	1.86815e+07	3.10124e+07	2.46939e+07	2.83294e+07	1.65118e+07	1.97902e+07	1.55756e+07	1.66006e+07	2.65014e+07	1.97027e+07	3.71768e+07	4.90523e+07	4.09251e+07	2.9803e+07	3.11973e+07	2.65828e+07	2.32945e+07	2.15443e+07	2.21905e+07
M204T64	N-Acetyl-D-glucosamine	204.086	64.2	221.09	15.8463	C8H15NO6	[M+H-H2O]+	Organooxygen compounds	Carbohydrates and carbohydrate conjugates	C00140	Carbohydrate metabolism; Membrane transport; Global and overview maps	7512-17-6	HMDB0000215	MoNA	2	pos	1.30766e+08	1.15833e+08	1.12845e+08	1.34207e+08	1.64773e+08	1.22387e+08	8.0686e+07	6.83662e+07	6.92625e+07	9.5351e+07	8.93638e+07	8.75994e+07	1.29657e+08	1.10206e+08	1.30276e+08	1.48228e+08	1.20576e+08	1.71972e+08	9.78002e+07	9.37303e+07	1.06732e+08	1.18516e+08	1.38338e+08	1.25446e+08	1.15809e+08	1.20983e+08	1.24377e+08	1.73352e+08	1.78912e+08	1.83418e+08
M174T51_1	N-Acetyl-L-glutamate 5-semialdehyde	174.075	51.4	173.069	4.45784	C7H11NO4	[M+H]+	Carboxylic acids and derivatives	Amino acids, peptides, and analogues	C01250	Amino acid metabolism; Global and overview maps	13074-21-0	HMDB0006488	BioDeepDB	2	pos	4.28447e+08	4.60716e+08	4.6699e+08	1.71737e+08	7.69895e+07	2.20239e+08	2.76706e+08	9.80954e+07	2.99053e+08	2.79299e+08	3.02115e+08	3.61518e+08	3.55833e+08	2.04935e+08	2.66293e+08	2.64655e+08	2.91154e+08	2.74213e+08	4.25635e+08	4.15677e+08	4.49851e+08	4.72079e+07	5.24784e+07	6.40767e+07	6.20686e+08	5.25234e+08	5.40356e+08	3.30003e+08	2.72025e+08	2.54558e+08
M294T72	N-Acetylmuramate	294.116	71.7	293.111	7.96478	C11H19NO8	[M+H]+	Organooxygen compounds	Carbohydrates and carbohydrate conjugates	C02713	Carbohydrate metabolism; Membrane transport; Global and overview maps	61633-75-8/10597-89-4	HMDB0060493	MoNA	2	pos	1.98314e+06	6.86899e+06	3.17836e+06	8.47207e+06	1.05392e+07	3.84652e+06	5.89418e+06	2.86416e+06	8.81797e+06	6.43115e+06	1.84649e+06	6.76994e+06	7.83391e+06	7.78775e+06	1.03791e+07	7.74389e+06	1.06442e+07	7.87361e+06	8.28308e+06	2.49879e+06	7.8562e+06	3.46573e+06	8.00296e+06	9.14847e+06	1.00035e+07	1.1451e+07	9.42083e+06	7.45598e+06	7.8951e+06	6.59983e+06
M365T85_1	N-Acetylmuramoyl-Ala	365.153	84.9	364.148	7.60224	C14H24N2O9	[M+H]+	Organooxygen compounds	Carbohydrates and carbohydrate conjugates	C02999			HMDB0060494	MetaDNA	2	pos	6.54473e+06	3.66603e+06	7.551e+06	8.7824e+06	7.16873e+06	3.63088e+06	2.4316e+08	2.96169e+08	2.63225e+08	8.91792e+06	7.26662e+06	5.8328e+06	8.15842e+07	8.16933e+07	9.0694e+07	9.70647e+07	9.83728e+07	7.70937e+07	1.49939e+08	1.4556e+08	1.25317e+08	3.70981e+06	3.49428e+06	5.46758e+06	4.73844e+06	7.63222e+06	5.18141e+06	9.97446e+07	1.07094e+08	1.03221e+08
M157T69	N-Acetylornithine	157.096	68.8	174.1	22.4957	C7H14N2O3	[M+H-H2O]+	Carboxylic acids and derivatives	Amino acids, peptides, and analogues	C00437	Amino acid metabolism; Global and overview maps	6205-08-9/2185-16-2	HMDB0003357	BioDeepDB	2	pos	2.43123e+07	2.62533e+07	3.40568e+07	2.46149e+07	1.59859e+07	1.92344e+07	2.58146e+07	2.45339e+07	2.65593e+07	1.75155e+07	2.92678e+07	3.72696e+07	2.91901e+07	3.88435e+07	4.4532e+07	2.27331e+07	2.74841e+07	3.00014e+07	1.80508e+07	1.95642e+07	1.29673e+08	3.84613e+07	1.88674e+07	2.70637e+07	2.55911e+07	4.07272e+07	2.8601e+07	1.9629e+07	3.8403e+07	1.90183e+07
M219T267	N-Acetylserotonin	219.112	266.5	218.106	1.97523	C12H14N2O2	[M+H]+	Indoles and derivatives	Hydroxyindoles	C00978	Amino acid metabolism; Global and overview maps	1210-83-9	HMDB0001238	BioDeepDB	2	pos	7.06813e+06	6.66966e+06	6.41543e+06	4.95e+06	4.71266e+06	4.41952e+06	5.05917e+06	5.49552e+06	5.21263e+06	7.05631e+06	6.44307e+06	6.23441e+06	6.52746e+06	7.25197e+06	3.42224e+07	5.06024e+06	4.93e+06	5.48538e+06	5.73336e+06	6.36758e+06	6.02203e+06	5.09247e+06	5.12942e+06	5.84366e+06	6.05552e+06	5.86007e+06	5.22458e+06	5.47413e+06	5.84868e+06	5.54263e+06
M315T84_1	N-Acetylthienamycin	315.105	83.7	314.094	14.0398	C13H18N2O5S	[M+H]+			C17377	Biosynthesis of other secondary metabolites; Global and overview maps			BioDeepDB	2	pos	8.8304e+06	8.58263e+06	8.76929e+06	6.63249e+06	7.53199e+06	7.0871e+06	6.82738e+06	6.41416e+06	6.03525e+06	1.05252e+07	9.34398e+06	8.784e+06	1.00653e+07	8.71636e+06	1.28132e+07	7.60681e+06	8.26079e+06	8.48069e+06	8.49118e+06	8.7755e+06	7.98918e+06	8.02992e+06	7.44971e+06	7.73394e+06	7.71881e+06	7.87544e+06	7.58963e+06	7.46821e+06	7.84236e+06	6.95893e+06
M188T226	N-Alpha-acetyllysine	188.07	225.9	188.116	5.49607	C8H16N2O3	[M]+	Carboxylic acids and derivatives	Amino acids, peptides, and analogues	C12989		1946-82-3	HMDB0000446	BioDeepDB	2	pos	2.19878e+07	2.17819e+07	2.29498e+07	1.29844e+07	1.32025e+07	1.35857e+07	1.66681e+07	1.61444e+07	1.66342e+07	4.65775e+06	5.02878e+06	4.84811e+06	1.15268e+07	1.16503e+07	1.11776e+07	2.26775e+07	2.14465e+07	2.23475e+07	1.45154e+07	1.47697e+07	1.51144e+07	2.45752e+07	2.44842e+07	2.49082e+07	9.78832e+06	9.63247e+06	1.01779e+07	1.69363e+07	1.69757e+07	1.72535e+07
M257T443	Nandrolone	257.189	443.2	274.193	11.7968	C18H26O2	[M+H-H2O]+	Steroids and steroid derivatives	Estrane steroids	C07254		434-22-0	HMDB0002725	mzCloud	2	pos	3.22758e+07	3.34453e+07	3.38528e+07	1.57226e+07	1.65355e+07	1.56141e+07	1.05256e+07	1.07944e+07	1.02366e+07	1.05659e+07	1.06033e+07	1.12691e+07	1.71968e+07	1.65778e+07	1.67282e+07	1.12325e+07	1.15729e+07	1.1555e+07	5.02468e+06	5.5896e+06	5.4665e+06	3.70264e+07	3.55473e+07	3.73709e+07	1.94097e+07	1.94565e+07	1.94075e+07	1.19752e+07	1.19945e+07	1.18795e+07
M273T369	Naringenin	273.074	368.7	272.068	6.22542	C15H12O5	[M+H]+	Flavonoids	Flavans	C00509	Chemical structure transformation maps; Biosynthesis of other secondary metabolites; Global and overview maps	480-41-1	HMDB0002670	BioDeepDB	2	pos	6.45664e+07	9.38799e+07	2.99246e+08	3.79668e+08	2.97324e+08	3.36494e+08	5.35166e+07	6.32779e+07	6.88257e+07	1.84345e+07	2.52264e+07	3.89056e+07	1.69934e+08	2.25838e+08	6.63884e+07	3.27737e+08	4.1406e+08	3.50707e+08	2.89968e+08	2.76183e+08	3.18845e+08	3.36731e+08	6.95087e+07	3.59846e+08	3.74279e+07	4.89293e+07	1.01978e+07	3.50803e+08	3.91098e+08	3.4613e+08
M434T312	Naringenin 7-O-beta-D-glucoside	434.113	312.3	434.121	18.6587	C21H22O10	[M]+	Flavonoids	Flavonoid glycosides	C09099	Biosynthesis of other secondary metabolites	529-55-5		BioDeepDB	2	pos	5.81992e+07	4.82244e+07	4.45865e+07	2.95049e+07	3.58488e+07	3.6941e+07	1.48112e+08	4.18812e+07	1.43529e+08	8.05008e+07	8.11587e+07	6.53513e+07	9.27649e+07	9.88898e+07	8.13385e+07	1.21839e+07	4.70969e+07	4.24154e+07	5.886e+07	7.28355e+07	6.66081e+07	3.93577e+07	3.27781e+07	3.88273e+07	4.60459e+07	4.22364e+07	5.38132e+07	5.53834e+07	5.58404e+07	4.86964e+07
M311T143	N-Desmethylcitalopram	311.159	142.9	310.148	3.90692	C19H19FN2O	[M+H]+	Benzene and substituted derivatives	Phenylbutylamines	C16608	Xenobiotics biodegradation and metabolism	62498-67-3	HMDB0014021	BioDeepDB	2	pos	1.30938e+07	3.55774e+06	3.39179e+06	6.34261e+06	2.0039e+06	7.33975e+06	2.44649e+06	2.53606e+06	2.30153e+06	1.04041e+07	8.35162e+06	2.9653e+06	9.0098e+06	8.4054e+06	8.18255e+06	3.42886e+06	1.21982e+07	1.28742e+07	2.71103e+07	2.74838e+07	2.59e+07	4.58531e+06	1.57719e+07	1.67098e+07	6.88298e+07	6.8195e+07	6.72668e+07	1.78108e+06	1.93394e+06	1.92599e+06
M335T106_2	Neochlorogenic acid	335.078	105.8	354.095	3.25298	C16H18O9	[M-H2O-H]-	organic hydroxy compound		C17147		c("906-33-2", "202650-88-2")		mzCloud	2	neg	5.5911e+08	4.98635e+08	4.16477e+08	2.6423e+08	3.07236e+08	2.27347e+08	3.40598e+08	3.4337e+08	3.41438e+08	4.41946e+08	3.72722e+08	4.22441e+08	2.64397e+08	2.7052e+08	3.34147e+08	5.62254e+07	4.69059e+07	4.45934e+07	4.86991e+08	3.18183e+08	3.18822e+08	7.03727e+08	4.67325e+08	6.31751e+08	3.20291e+08	5.40757e+08	1.44776e+08	2.19323e+08	2.58108e+08	7.74298e+08
M195T467	Neocnidilide	195.137	466.6	194.131	3.39592	C12H18O2	[M+H]+	Lactones	Gamma butyrolactones	C17002		4567-33-3	HMDB0034450	BioDeepDB	2	pos	2.42748e+07	2.78728e+07	1.53405e+07	2.9031e+07	1.71103e+07	1.73083e+07	1.79513e+07	1.7222e+07	1.61123e+07	6.99551e+06	8.2068e+06	6.33945e+06	408095	674703	2.38362e+06	7.2182e+06	7.83426e+06	8.62728e+06	1.33255e+06	2.98292e+06	2.80081e+06	5.70546e+06	4.00586e+06	4.24821e+06	6.21523e+06	1.99426e+07	7.8641e+06	1.43247e+07	1.33891e+07	1.31653e+07
M600T677_1	Neoxanthin	600.404	677.4	600.418	22.6509	C40H56O4	[M]+	Prenol lipids	Tetraterpenoids	C08606	Global and overview maps; Metabolism of terpenoids and polyketides	14660-91-4/30743-41-0	HMDB0003020	MetaDNA	2	pos	1.61103e+08	1.52658e+08	9.16459e+07	2.21212e+08	4.16006e+07	1.02568e+08	1.59104e+08	1.51351e+08	2.32161e+08	4.82012e+07	4.60855e+07	1.43631e+08	3.89007e+07	3.71989e+07	6.81627e+07	3.01735e+07	3.18601e+07	1.50652e+08	1.18678e+08	1.16312e+08	2.41398e+08	3.73952e+07	4.08123e+07	3.75793e+07	1.27104e+08	1.08709e+08	1.27023e+08	9.17596e+07	1.08285e+08	1.37003e+08
M286T48	N-Glucosylnicotinate	286.09	48.4	286.093	6.36939	C12H16NO7	[M]+	organic heterocyclic compound		C03003				BioDeepDB	2	pos	3.52045e+07	3.41251e+07	3.5791e+07	2.94165e+07	2.96361e+07	2.83619e+07	3.4022e+07	3.24314e+07	3.33202e+07	1.68112e+07	1.96958e+07	2.01824e+07	2.42856e+07	2.54987e+07	2.23972e+07	2.35011e+07	2.29462e+07	2.17443e+07	2.0419e+07	1.94315e+07	2.12907e+07	2.65304e+07	2.60774e+07	2.57632e+07	5.26555e+07	5.53785e+07	6.01273e+07	5.59413e+06	4.67567e+06	5.01643e+06
M123T70	Niacinamide	123.055	70.4	122.048	3.8682	C6H6N2O	[M+H]+	Pyridines and derivatives	Pyridinecarboxylic acids and derivatives	C00153	Metabolism of cofactors and vitamins; Global and overview maps; Aging; Digestive system	98-92-0	HMDB0001406	BioDeepDB	2	pos	2.43146e+07	2.33357e+07	2.65926e+07	2.65297e+07	3.6111e+07	2.61504e+07	1.8246e+07	1.70806e+07	1.77616e+07	1.95874e+07	2.23486e+07	1.90674e+07	3.44286e+07	3.13564e+07	3.18537e+07	1.96288e+07	2.07106e+07	2.00385e+07	9.21901e+07	9.6929e+07	8.91762e+07	3.25412e+07	2.86843e+07	2.95413e+07	6.52013e+07	6.31307e+07	6.50891e+07	2.49474e+07	2.01407e+07	3.08977e+07
M255T49_1	Nicotinamide riboside	255.096	48.7	255.098	0.0575362	C11H15N2O5	[M]+	Organooxygen compounds	Carbohydrates and carbohydrate conjugates	C03150	Metabolism of cofactors and vitamins; Global and overview maps; Aging	1341-23-7	HMDB0000855	BioDeepDB	2	pos	3.67463e+07	3.9514e+07	3.77274e+07	1.37593e+07	4.38222e+07	3.40707e+07	4.18664e+07	4.88911e+07	4.91451e+07	4.13786e+07	4.92087e+07	1.30162e+07	3.68949e+07	4.30459e+07	2.1508e+07	4.3212e+07	3.3399e+07	3.81483e+07	1.49389e+07	3.4957e+07	1.39346e+07	1.40381e+07	4.60165e+07	1.49751e+07	1.56495e+07	1.48392e+07	4.77638e+07	4.51286e+07	1.35101e+07	4.43638e+07
M334T410	Nicotinamide ribotide	334.293	409.6	334.057	7.15511	C11H15N2O8P	[M]+	Pyridine nucleotides	Nicotinamide nucleotides	C00455	Metabolism of cofactors and vitamins; Global and overview maps	1094-61-7	HMDB0000229	BioDeepDB	2	pos	824152	563867	511725	472031	611824	382242	425970	344466	97455.9	326226	373759	352447	378149	473272	19773.9	501251	480816	433210	541299	576211	505074	641423	620526	685017	650719	668453	517696	536082	797861	559880
M256T50	Nicotinate D-ribonucleoside	256.081	50.1	256.082	1.64554	C11H14NO6	[M]+	Organooxygen compounds	Carbohydrates and carbohydrate conjugates	C05841	Metabolism of cofactors and vitamins; Global and overview maps		HMDB0006809	BioDeepDB	2	pos	1.36999e+08	1.12182e+08	1.54727e+08	1.31433e+08	1.18629e+08	1.2497e+08	1.39709e+08	1.44251e+08	1.46237e+08	1.26144e+08	1.31299e+08	1.30011e+08	1.29751e+08	1.39855e+08	1.76148e+08	1.27366e+08	9.92479e+07	1.21672e+08	1.3427e+08	1.17007e+08	1.23358e+08	1.83262e+08	1.46021e+08	1.80646e+08	1.23383e+08	1.25876e+08	1.19526e+08	1.22494e+08	1.36774e+08	1.36542e+08
M124T69	Nicotinic acid	124.039	69.3	123.032	0.127826	C6H5NO2	[M+H]+	Pyridines and derivatives	Pyridinecarboxylic acids and derivatives	C00253	Metabolism of cofactors and vitamins; Biosynthesis of other secondary metabolites; Infectious disease: bacterial; Chemical structure transformation maps; Global and overview maps	59-67-6	HMDB0001488	BioDeepDB	2	pos	4.88761e+07	4.08636e+07	4.50731e+07	4.62851e+07	4.15891e+07	1.08417e+07	2.67169e+07	3.59181e+07	2.85091e+07	4.19122e+07	3.48739e+07	3.82679e+07	4.39654e+07	5.12111e+07	3.26267e+07	5.15547e+07	4.31828e+07	3.16836e+07	3.07938e+07	3.4023e+07	4.69725e+07	3.37639e+07	3.53323e+07	2.95337e+07	4.97206e+07	3.16344e+07	3.07691e+07	3.37918e+07	3.20174e+07	1.18035e+07
M155T124	N-Methylethanolaminium phosphate	155.033	123.9	155.035	9.67525	C3H10NO4P	[M]+	Organic oxides	Amines	C01210	Lipid metabolism		HMDB0060173	MetaDNA	2	pos	1.17214e+07	1.22008e+07	1.23348e+07	1.09624e+07	1.04013e+07	1.10084e+07	1.46053e+07	6.67833e+06	9.41856e+06	3.9033e+06	1.08017e+07	1.12796e+07	7.31286e+06	5.4974e+06	4.98156e+06	6.69722e+06	6.56458e+06	6.25604e+06	5.68307e+06	6.19031e+06	5.83746e+06	7.84073e+06	7.89386e+06	6.70607e+06	4.25973e+06	1.03727e+07	5.85518e+06	8.17605e+06	7.88204e+06	7.95014e+06
M162T49	N-Methyl-L-glutamic acid	162.075	49.1	161.069	5.53713	C6H11NO4	[M+H]+	Carboxylic acids and derivatives	Amino acids, peptides, and analogues	C01046	Energy metabolism; Global and overview maps	6753-62-4	HMDB0062660	BioDeepDB	2	pos	5.26064e+07	5.97355e+07	6.22453e+07	5.12846e+07	5.89099e+07	5.23954e+07	7.02383e+07	6.62219e+07	1.98387e+07	6.97025e+07	8.3402e+07	8.80198e+07	5.15183e+07	1.52669e+07	4.50252e+07	1.54395e+07	1.43225e+07	1.46155e+07	1.47139e+07	1.43108e+07	3.25067e+07	3.36778e+07	1.21251e+07	1.33674e+07	1.53815e+07	1.39051e+07	1.38051e+07	1.65566e+07	7.24299e+07	7.11274e+07
M101T546	N-Nitroso-pyrrolidine	101.07	546.2	100.064	4.34228	C4H8N2O	[M+H]+	Pyrrolidines		C19285		930-55-2	HMDB0031642	MoNA	2	pos	2.88016e+08	7.22545e+07	7.17594e+07	2.85414e+08	1.46752e+08	7.11428e+07	6.81535e+07	4.83415e+07	6.58061e+07	7.68802e+07	4.19218e+07	5.9699e+07	8.85595e+07	5.90428e+08	2.78075e+08	2.70962e+08	6.7641e+07	7.09492e+07	5.94629e+07	2.16464e+08	3.55322e+07	7.76526e+07	1.32385e+08	1.00302e+08	3.18451e+08	7.19923e+07	1.14204e+08	1.29218e+08	3.73165e+08	9.03695e+07
M297T567	Nonadecanoic acid	297.243	567	298.287	2.78177	C19H38O2	[M-H]-	Fatty Acyls	Eicosanoids	C16535		646-30-0	HMDB0000772	BioDeepDB	2	neg	2.43039e+07	2.3713e+07	2.42406e+07	1.62783e+07	1.05435e+07	1.63098e+07	9.31774e+06	1.72129e+07	1.69463e+07	2.24973e+07	2.1816e+07	2.14591e+07	7.33186e+06	7.1185e+06	6.29709e+06	7.42343e+06	1.25789e+07	1.23981e+07	7.02663e+06	7.17698e+06	7.59215e+06	2.54642e+07	2.47126e+07	2.57748e+07	5.77274e+07	5.65378e+07	5.81447e+07	1.08035e+07	1.10213e+07	1.05329e+07
M152T70	Norepinephrine	152.07	70.3	169.074	21.9241	C8H11NO3	[M+H-H2O]+	Phenols	Benzenediols	C00547	Circulatory system; Nervous system; Signal transduction; Sensory system; Endocrine system; Digestive system; Environmental adaptation; Signaling molecules and interaction; Amino acid metabolism; Cellular community - eukaryotes; Cellular community - prokaryotes; Global and overview maps	51-41-2	HMDB0000216	BioDeepDB	2	pos	1.66289e+07	2.08357e+07	1.70842e+07	1.75781e+07	1.93742e+07	1.97665e+07	3.02352e+07	2.51942e+07	2.40671e+07	1.9179e+07	2.01315e+07	2.1268e+07	4.13766e+07	3.97438e+07	1.94951e+07	1.54207e+07	1.59267e+07	2.43794e+07	4.03265e+07	3.76949e+07	4.32823e+07	2.05994e+07	2.05243e+07	1.83086e+07	7.65087e+07	9.41054e+07	8.01843e+07	2.82799e+07	2.63231e+07	2.50899e+07
M184T113	Normetanephrine	184.096	113.5	183.089	4.21517	C9H13NO3	[M+H]+	Phenols	Methoxyphenols	C05589	Amino acid metabolism; Global and overview maps	97-31-4	HMDB0000819	MetaDNA	2	pos	6.67639e+06	6.58543e+06	7.16558e+06	5.40623e+06	5.07704e+06	5.40381e+06	4.37463e+06	5.21921e+06	5.00645e+06	8.02636e+06	6.68703e+06	7.05236e+06	6.92391e+06	7.19786e+06	6.84069e+06	5.95133e+06	6.15611e+06	5.87199e+06	6.43941e+06	6.12964e+06	6.64721e+06	5.95458e+06	6.22691e+06	6.20131e+06	6.1861e+06	5.95579e+06	6.2482e+06	5.88365e+06	6.00142e+06	5.84807e+06
M149T107	Nornicotine	149.059	106.7	148.1	3.87178	C9H12N2	[M+H]+	Pyridines and derivatives	Pyrrolidinylpyridines	C06524	Biosynthesis of other secondary metabolites	494-97-3	HMDB0001126	BioDeepDB	2	pos	3.14759e+07	3.04229e+07	3.18556e+07	2.47409e+07	2.43352e+07	2.45183e+07	1.91987e+07	2.00075e+07	2.09793e+07	3.38292e+07	3.21658e+07	3.13044e+07	2.21922e+07	1.95522e+07	2.11365e+07	9.25604e+06	2.20981e+06	2.22238e+06	1.76393e+07	1.72679e+07	1.76782e+07	2.21687e+07	2.23695e+07	2.12237e+07	2.74132e+07	2.61111e+07	2.76712e+07	2.13809e+07	2.11005e+07	2.08181e+07
M371T357	Norsolorinic acid	371.147	357	370.105	6.37551	C20H18O7	[M+H]+			C20452	Biosynthesis of other secondary metabolites; Global and overview maps	10254-99-6		BioDeepDB	2	pos	3.02948e+07	2.17009e+07	1.95308e+07	616938	419634	825223	3.33529e+07	3.34069e+07	8.95399e+07	1.76353e+06	1.89763e+06	1.88179e+06	2.5434e+07	4.71887e+07	3.18924e+07	122068	429379	226546	2.10934e+07	2.08247e+07	2.63584e+07	520043	816937	1.0544e+06	2.16339e+07	1.98499e+07	2.47934e+07	7.95798e+06	6.28056e+06	7.64872e+06
M289T203	N-Succinyl-2-amino-6-ketopimelate	289.08	202.6	289.08	1.3837	C11H15NO8	[M]+	Carboxylic acids and derivatives	Amino acids, peptides, and analogues	C04462	Amino acid metabolism; Global and overview maps		HMDB0012266	BioDeepDB	2	pos	1.59358e+07	1.64341e+07	1.78263e+07	1.48839e+07	1.34076e+07	1.49441e+07	1.76976e+07	1.8308e+07	1.73936e+07	2.4394e+06	2.82687e+06	8.09355e+06	1.27983e+07	1.34313e+07	1.25329e+07	4.68959e+06	1.09705e+07	1.13436e+07	1.34536e+07	1.45969e+07	1.51316e+07	5.01617e+06	3.65437e+06	8.74229e+06	8.51384e+06	2.26778e+07	2.83873e+07	4.55816e+06	3.53889e+06	4.38049e+06
M162T71	O-Acetyl-L-homoserine	162.075	70.7	161.069	4.60406	C6H11NO4	[M+H]+			C01077	Amino acid metabolism; Global and overview maps	7540-67-2		BioDeepDB	2	pos	3.19038e+07	2.05852e+07	2.74303e+07	2.99843e+07	2.69534e+07	2.64063e+07	2.91326e+07	2.94587e+07	2.9468e+07	2.82314e+07	2.58633e+07	2.76476e+07	2.95418e+07	2.9476e+07	5.71014e+07	2.82648e+07	2.54234e+07	2.57803e+07	2.81808e+07	2.79508e+07	2.62556e+07	1.45834e+07	2.60994e+07	1.88337e+07	2.6802e+07	2.87856e+07	2.69811e+07	2.75707e+07	2.56587e+07	2.822e+07
M295T446	Octadec-9-ene-1,18-dioic-acid	295.226	446	312.23	9.93826	C18H32O4	[M+H-H2O]+			C19618	Lipid metabolism			MetaDNA	2	pos	9.03708e+07	1.14756e+08	1.28707e+08	1.15023e+08	1.09492e+08	1.08359e+08	1.6667e+08	1.19247e+08	1.17259e+08	5.24419e+07	1.74554e+07	1.63101e+07	1.98607e+07	2.45186e+07	1.87436e+07	3.3335e+07	3.96263e+07	3.54097e+07	4.40571e+06	5.23603e+06	5.26027e+06	1.27088e+07	1.24758e+07	1.2339e+07	1.65317e+07	1.27212e+07	1.79644e+07	8.33797e+07	1.04172e+08	1.11142e+08
M387T389_1	O-Feruloylgalactarate	387.138	389.3	386.085	24.5502	C16H18O11	[M+H]+			C03156				BioDeepDB	2	pos	9.78717e+07	1.16844e+08	1.2593e+08	1.93493e+07	2.38257e+07	2.65555e+07	4.55761e+08	4.25937e+08	4.20686e+08	8.94932e+07	5.68105e+07	7.44541e+07	1.97796e+08	3.59592e+08	1.96929e+08	1.69696e+07	1.43859e+07	1.40456e+07	2.37318e+08	2.07157e+08	2.47329e+08	2.16835e+07	1.77127e+07	1.39052e+07	1.01398e+08	1.03699e+08	1.30559e+08	9.35811e+07	9.16939e+07	8.95227e+07
M282T523	Oleamide	282.277	523.2	281.272	6.73097	C18H35NO	[M+H]+	Fatty Acyls	Fatty acids and conjugates	C19670		301-02-0	HMDB0002117	BioDeepDB	2	pos	2.44661e+07	1.54792e+07	5.64305e+07	1.3015e+07	1.30295e+07	1.2894e+07	2.84081e+07	1.97432e+07	9.95153e+07	7.94621e+07	7.21389e+07	6.07029e+07	1.47072e+08	1.56972e+08	2.21458e+07	1.14724e+08	3.34436e+07	1.08276e+08	4.8544e+07	1.03704e+08	1.61142e+08	4.87895e+06	4.53433e+06	4.48546e+06	4.31796e+07	1.62471e+08	1.38376e+08	2.19849e+07	2.07143e+07	6.42316e+07
M439T679_2	Oleanolic acid	439.355	679.1	456.36	4.1743	C30H48O3	[M+H-H2O]+	Prenol lipids	Triterpenoids	C17148		508-02-1	HMDB0002364	mzCloud	2	pos	7.78184e+08	2.2133e+09	2.21706e+09	4.72202e+09	2.89237e+07	4.18712e+09	1.09534e+09	1.05742e+09	1.27212e+09	3.19297e+09	2.67964e+08	2.58962e+09	1.32532e+09	7.76391e+08	1.04872e+09	3.7134e+09	3.85532e+09	2.15581e+09	1.03036e+09	1.15574e+09	1.12345e+09	1.94683e+09	4.07242e+08	2.20078e+08	6.14658e+08	2.29937e+08	3.30904e+08	2.20655e+08	3.9265e+08	1.93159e+09
M440T665_1	Oleanolic aldehyde	440.357	664.9	440.365	18.6209	C30H48O2	[M]+	Prenol lipids	Triterpenoids	C20946				MetaDNA	2	pos	2.3556e+07	2.21967e+07	2.42332e+07	9.22284e+07	1.37814e+08	8.45988e+07	4.04083e+07	3.73165e+07	8.24073e+06	3.08019e+07	9.80328e+07	5.37007e+07	1.29646e+07	1.45308e+07	1.44718e+07	1.08657e+08	2.66649e+08	4.08125e+07	2.44842e+07	4.36527e+07	4.53963e+07	1.74716e+08	1.10258e+08	1.67135e+08	3.97232e+07	1.09497e+07	6.96318e+06	1.23052e+07	1.34989e+07	1.34522e+07
M282T618	Oleic acid	282.277	618.2	282.256	2.04055	C18H34O2	[M-H2O+NH4]+	Fatty Acyls	Fatty amides	C00712	Lipid metabolism; Chemical structure transformation maps; Aging	112-80-1	HMDB0000207	BioDeepDB	2	pos	6.58065e+08	9.89709e+08	9.22499e+08	5.01401e+08	4.243e+08	4.40331e+08	4.82461e+08	1.09275e+09	8.23323e+08	6.43737e+08	9.64986e+07	1.3994e+08	6.61809e+08	7.10338e+08	7.15677e+08	6.73938e+08	6.66471e+08	6.51395e+08	8.39964e+08	9.4056e+08	6.59471e+08	6.77559e+08	6.96573e+08	6.72044e+08	2.32693e+08	4.18456e+07	2.16597e+08	4.48116e+08	4.63951e+08	6.02243e+08
M326T598	Oleoylethanolamide	326.303	598.2	325.298	7.58804	C20H39NO2	[M+H]+	Organonitrogen compounds	Amines	C20792	Signal transduction	111-58-0	HMDB0002088	mzCloud	2	pos	2.20826e+07	2.75227e+07	2.2625e+07	2.29158e+07	2.04569e+07	8.15562e+06	3.04071e+07	3.74e+07	2.93623e+07	3.20009e+07	3.24893e+07	2.84014e+07	2.05966e+07	2.10474e+07	4.6792e+07	1.69152e+07	6.09939e+06	4.74644e+06	4.49066e+06	4.60796e+06	4.88322e+06	3.07767e+06	3.59253e+06	3.48715e+06	3.18309e+08	3.0194e+08	2.35463e+08	4.39596e+06	4.05134e+06	4.94424e+06
M142T34	O-Phosphoethanolamine	141.959	33.5	141.019	3.83565	C2H8NO4P	[M+H]+	Organic phosphoric acids and derivatives	Phosphate esters	C00346	Lipid metabolism; Signal transduction; Global and overview maps; Drug resistance: antimicrobial	1071-23-4	HMDB0000224	BioDeepDB	2	pos	4.00185e+07	3.468e+07	3.80472e+07	1.0155e+08	9.87054e+07	1.03234e+08	9.85776e+07	1.01233e+08	9.66133e+07	1.19461e+08	1.13796e+08	1.19103e+08	4.53477e+07	4.382e+07	5.58015e+07	3.31375e+07	3.14614e+07	3.50878e+07	6.54778e+07	5.90359e+07	6.19199e+07	9.0476e+07	9.28757e+07	8.91811e+07	6.54129e+07	6.17044e+07	5.95117e+07	1.92034e+08	1.80737e+08	1.86346e+08
M153T124	Ortho-Hydroxyphenylacetic acid	153.054	124.3	152.047	3.76338	C8H8O3	[M+H]+	Benzene and substituted derivatives	Phenylacetic acids	C05852	Amino acid metabolism; Xenobiotics biodegradation and metabolism; Global and overview maps	614-75-5	HMDB0000669	MoNA	2	pos	1.88488e+06	1.92472e+06	1.75844e+06	3.07925e+06	2.85702e+06	2.88587e+06	6.55592e+06	6.8339e+06	6.14983e+06	7.00284e+06	7.10713e+06	6.54883e+06	5.18986e+06	5.99486e+06	5.75377e+06	469138	1.56128e+06	1.50378e+06	2.74913e+06	2.99939e+06	2.95353e+06	1.73212e+06	871635	789204	3.97182e+06	4.01904e+06	4.11315e+06	4.29908e+06	4.68525e+06	4.53309e+06
M131T39	Oxalacetic acid	130.999	38.8	132.006	0.946575	C4H4O5	[M-H]-	Keto acids and derivatives	Short-chain keto acids and derivatives	C00036	Cancer: overview; Chemical structure transformation maps; Signal transduction; Carbohydrate metabolism; Xenobiotics biodegradation and metabolism; Biosynthesis of other secondary metabolites; Amino acid metabolism; Energy metabolism; Global and overview maps	328-42-7/149-63-3	HMDB0000223	MetaDNA	2	neg	7.70349e+06	7.37769e+06	7.66499e+06	2.30521e+06	2.59289e+06	2.33914e+06	1.34104e+06	1.39802e+06	1.42365e+06	6.05061e+06	5.85858e+06	6.67664e+06	1.63263e+06	1.63175e+06	5.88809e+06	1.40835e+06	1.55728e+06	1.54595e+06	1.30171e+06	1.44819e+06	1.36566e+06	1.76285e+06	7.39637e+06	1.62542e+06	8.91525e+06	9.05742e+06	9.88036e+06	5.78789e+06	4.06736e+06	5.91975e+06
M159T233	Oxoadipic acid	158.979	233.2	160.037	12.8523	C6H8O5	[M-H]-	Keto acids and derivatives	Medium-chain keto acids and derivatives	C00322	Energy metabolism; Amino acid metabolism; Global and overview maps	3184-35-8	HMDB0000225	BioDeepDB	2	neg	1.87817e+08	1.48731e+08	1.11983e+08	4.43525e+07	4.31797e+07	1.34303e+08	3.01428e+07	1.4684e+08	6.38159e+07	8.08886e+07	4.40066e+07	1.63526e+08	5.50674e+07	1.7142e+08	5.49927e+07	3.94646e+07	4.22022e+07	4.44594e+07	4.69445e+07	1.46214e+08	5.28803e+07	1.49209e+08	1.84485e+08	1.29068e+08	7.78785e+06	3.98948e+07	2.59116e+08	1.22012e+08	4.78858e+07	6.88926e+07
M107T542	o-Xylene	107.085	541.6	106.078	5.60303	C8H10	[M+H]+	Benzene and substituted derivatives	Xylenes	C07212	Xenobiotics biodegradation and metabolism; Global and overview maps	95-47-6	HMDB0059851	BioDeepDB	2	pos	1.06741e+08	1.16679e+08	1.11454e+08	6.76428e+07	6.99803e+07	1.29756e+08	9.78785e+07	1.14668e+08	8.8068e+07	8.52372e+07	7.27623e+07	7.91704e+07	3.91332e+07	3.34928e+07	3.3797e+07	1.00016e+08	9.50386e+07	3.38598e+07	1.30338e+08	1.2297e+08	1.11651e+08	5.73382e+07	5.99019e+07	5.7389e+07	1.39324e+08	1.22621e+08	1.4886e+08	4.79551e+07	5.88428e+07	5.27725e+07
M256T608	Palmitic acid	256.262	608	256.24	3.02815	C16H32O2	[M-H2O+NH4]+	Fatty Acyls	Fatty acids and conjugates	C00249	Lipid metabolism; Chemical structure transformation maps; Global and overview maps	57-10-3	HMDB0000220	BioDeepDB	2	pos	2.81696e+08	2.9366e+08	2.94865e+08	2.81855e+08	3.3227e+08	2.18347e+08	1.56392e+08	2.06652e+08	2.1873e+08	1.92336e+08	1.88524e+08	2.27795e+08	2.2152e+08	2.57333e+08	2.39974e+08	3.33429e+08	2.50665e+08	3.5516e+08	3.35635e+08	2.2508e+08	3.66556e+08	4.05089e+08	2.5709e+08	2.03136e+08	2.16116e+08	8.18342e+07	2.362e+08	2.16731e+08	2.56228e+08	2.00177e+08
M138T49	p-Aminobenzoic acid	138.054	49.4	137.048	5.42205	C7H7NO2	[M+H]+	Benzene and substituted derivatives	Benzoic acids and derivatives	C00568	Chemical structure transformation maps; Metabolism of cofactors and vitamins; Xenobiotics biodegradation and metabolism; Global and overview maps	150-13-0 / 2906-28-7	HMDB0001392	BioDeepDB	2	pos	7.22911e+08	7.61958e+08	7.99517e+08	8.18666e+08	7.82806e+08	8.03359e+08	7.74082e+08	8.75323e+08	7.95073e+08	8.1396e+08	8.37421e+08	6.81146e+08	9.25541e+08	8.21335e+08	7.79037e+08	7.35711e+08	7.82161e+08	7.72103e+08	8.61887e+08	8.33484e+08	9.56308e+08	7.37146e+08	7.36092e+08	8.80636e+08	8.44259e+08	7.79717e+08	7.13239e+08	8.14586e+08	8.1235e+08	8.51268e+08
M220T113	Pantothenic acid	220.117	113.5	219.111	4.46061	C9H17NO5	[M+H]+	Organooxygen compounds	Alcohols and polyols	C00864	Metabolism of cofactors and vitamins; Metabolism of other amino acids; Global and overview maps; Digestive system	79-83-4 / 20938-62-9 / 137-08-6	HMDB0000210	BioDeepDB	2	pos	3.76933e+08	3.87878e+08	3.58874e+08	3.12666e+08	3.10089e+08	3.1695e+08	5.68218e+08	5.50628e+08	5.85535e+08	5.13338e+08	5.26033e+08	5.32178e+08	2.62762e+08	2.88738e+08	2.55343e+08	4.82538e+08	4.59553e+08	4.49444e+08	2.45522e+08	2.48373e+08	2.56352e+08	3.39023e+08	3.17755e+08	3.1699e+08	3.4781e+08	3.64649e+08	3.31424e+08	3.56923e+08	3.53855e+08	3.8851e+08
M779T553	PC(18_3(6Z,9Z,12Z)_18_3(6Z,9Z,12Z))	778.544	553.4	777.531	5.84026	C44H76NO8P	[M+H]+			C00157	Lipid metabolism; Cancer: overview; Nervous system; Global and overview maps		HMDB08172	BioDeepDB	2	pos	1.33941e+07	2.52263e+07	2.50259e+07	7.97921e+06	6.82308e+06	6.97304e+06	1.56946e+07	1.6921e+07	1.60795e+07	1.82737e+07	9.35375e+06	4.43766e+06	1.06109e+07	1.72232e+07	1.75437e+07	1.61904e+07	9.82635e+06	5.23679e+06	2.20376e+07	1.6721e+07	1.55726e+07	2.26789e+07	1.15842e+07	4.1515e+07	1.45157e+07	2.49696e+07	4.48379e+07	2.74368e+07	9.72278e+06	7.84008e+06
M337T118	p-Coumaroyl quinic acid	337.094	118.1	338.1	2.59869	C16H18O8	[M-H]-	Benzene and substituted derivatives	1-hydroxy-2-unsubstituted benzenoids	C12208	Biosynthesis of other secondary metabolites; Global and overview maps			MetaDNA	2	neg	8.98675e+07	1.90836e+08	2.10562e+08	6.74649e+07	1.07979e+08	7.37135e+07	1.98239e+08	2.26879e+08	2.44693e+08	2.45044e+08	8.33893e+07	2.45507e+08	3.51509e+08	2.0294e+08	3.35814e+08	1.65854e+07	7.01335e+07	1.88902e+07	3.15119e+08	4.57492e+08	2.98331e+08	7.65601e+07	4.35994e+07	5.19389e+07	5.23252e+08	1.14479e+08	4.03579e+07	1.17002e+08	1.23372e+08	2.93705e+07
M325T240_1	p-Coumaroyl-D-glucose	325.092	239.6	326.1	2.84226	C15H18O8	[M-H]-	Benzene and substituted derivatives	1-hydroxy-2-unsubstituted benzenoids	C16827		7139-64-2		MetaDNA	2	neg	6.79026e+07	8.31524e+07	8.02095e+07	9.51818e+07	8.83214e+07	9.62389e+07	1.41178e+08	1.45457e+08	1.51727e+08	9.17515e+07	9.56125e+07	9.46751e+07	1.64643e+08	1.6978e+08	1.79839e+08	2.00075e+08	1.96919e+08	1.92168e+08	1.5633e+08	1.44122e+08	1.6655e+08	1.1175e+08	1.22222e+08	1.3933e+08	3.15958e+08	2.80574e+08	3.02364e+08	3.81135e+07	3.9634e+07	4.26076e+07
M188T52	Peganine	188.091	52.5	188.095	22.8613	C11H12N2O	[M]+		quinazolines	C10733	Chemical structure transformation maps	6159-55-3		BioDeepDB	2	pos	1.80413e+08	1.8792e+08	2.05922e+08	1.65026e+08	2.62361e+08	1.81994e+08	2.67843e+08	1.96823e+08	2.34832e+08	1.95236e+08	1.86968e+08	2.13523e+08	5.20704e+07	7.66221e+07	4.94492e+07	2.94667e+08	1.36924e+08	2.83792e+08	2.5557e+08	1.15934e+08	2.47623e+08	1.64144e+08	1.58643e+08	1.32257e+08	8.25265e+07	6.49686e+07	6.384e+07	5.85571e+07	5.96896e+07	6.13614e+07
M360T48	Penicillin N	360.147	48.3	359.115	7.44167	C14H21N3O6S	[M+H]+			C06564	Biosynthesis of other secondary metabolites; Global and overview maps	525-94-0		BioDeepDB	2	pos	3.16284e+07	2.36563e+07	2.58201e+07	1.2444e+07	1.25004e+07	3.61839e+06	1.94933e+07	2.4531e+07	2.52677e+07	3.33337e+07	3.33998e+07	2.89087e+07	1.73696e+07	2.45536e+07	2.41134e+07	4.3407e+06	1.87207e+06	2.3437e+06	1.94272e+07	2.00819e+07	2.39714e+07	7.53375e+07	7.50874e+07	7.15445e+07	1.00586e+08	3.97197e+07	4.04068e+07	1.71635e+07	1.90462e+07	2.19269e+07
M327T270	Pentaporphyrin I	327.157	269.5	327.147	4.55969	C19H21NO4	[M]+	Tetrapyrroles and derivatives	Porphyrins	C09541	Chemical structure transformation maps	3019-51-0	HMDB0000839	BioDeepDB	2	pos	2.65096e+06	2.84151e+06	9.55567e+06	3.27289e+06	8.52737e+06	7.7474e+06	2.44779e+06	8.39795e+06	3.0567e+06	9.75262e+06	9.45176e+06	9.80305e+06	1.06193e+07	9.91078e+06	9.40151e+06	9.85786e+06	1.03493e+07	1.11281e+07	9.44702e+06	9.02022e+06	8.69494e+06	1.08234e+07	1.05732e+07	9.29887e+06	1.00898e+07	3.72559e+06	9.14525e+06	8.49931e+06	1.05752e+07	8.87837e+06
M350T110	Perakine	350.142	110.4	350.163	5.28141	C21H22N2O3	[M]+	indole alkaloid		C19932		4382-56-3		BioDeepDB	2	pos	2.31889e+07	2.18619e+07	2.7111e+07	1.02675e+06	1.71212e+06	2.87517e+06	6.40445e+07	6.89047e+07	7.30751e+07	2.69272e+06	3.08142e+06	2.81417e+06	9.78892e+06	7.37306e+06	9.45062e+06	682744	415744	437995	2.54571e+07	2.6297e+07	2.36695e+07	550798	318137	375279	3.52585e+07	3.37829e+07	3.86708e+07	2.91146e+06	7.25525e+06	5.34591e+06
M479T284_2	Petunidin 3-glucoside	479.12	284.2	479.119	2.92203	C22H23O12	[M]-	Flavonoids	Flavonoid glycosides	C12139	Biosynthesis of other secondary metabolites	6988-81-4/6988-81-4 71991-88-3	HMDB0038097	MetaDNA	2	neg	4.21945e+08	4.32073e+08	4.31056e+08	5.19139e+08	5.31056e+08	4.56951e+08	1.05251e+08	7.74999e+07	8.20881e+07	8.12767e+08	7.76573e+08	8.64548e+08	3.59678e+08	3.51175e+08	3.5375e+08	9.72741e+07	1.12107e+08	9.55284e+07	1.38198e+08	1.36604e+08	1.21963e+08	5.80038e+08	2.93418e+08	5.26067e+08	1.75658e+08	1.82503e+08	1.95781e+08	2.89991e+08	3.53902e+08	3.15985e+08
M135T33	Phenyl acetate	134.896	33.2	136.052	20.7916	C8H8O2	[M-H]-	Phenol esters		C00548		122-79-2		BioDeepDB	2	neg	2.66574e+07	1.72858e+07	1.01673e+07	9.49053e+06	1.00025e+07	1.23826e+07	1.91706e+07	9.27093e+06	3.58536e+06	2.18982e+07	2.21278e+07	2.02628e+07	1.42793e+07	1.34563e+07	1.03347e+07	1.37642e+07	2.36337e+06	6.23568e+06	2.12727e+07	1.77219e+07	1.79538e+07	2.23067e+06	1.28948e+07	2.10012e+06	4.68908e+07	3.54356e+07	2.43461e+06	1.67514e+07	1.62601e+06	2.20385e+07
M119T242	Phenylacetaldehyde	119.05	242	120.058	0.638386	C8H8O	[M-H]-	Benzene and substituted derivatives	Phenylacetaldehydes	C00601	Amino acid metabolism; Xenobiotics biodegradation and metabolism; Global and overview maps	122-78-1	HMDB0006236	BioDeepDB	2	neg	7.11401e+06	3.9022e+06	6.38694e+06	8.56882e+06	5.36461e+06	7.88285e+06	6.08516e+06	8.79561e+06	2.32086e+06	4.74619e+06	6.95745e+06	6.9622e+06	5.18697e+06	5.43775e+06	1.19557e+07	6.33139e+06	7.19387e+06	6.71143e+06	8.03028e+06	5.08924e+06	6.55535e+06	6.07779e+06	6.76357e+06	5.21165e+06	6.7061e+06	1.83951e+06	7.25406e+06	6.6454e+06	7.49337e+06	5.20892e+06
M137T274	Phenylacetic acid	137.132	274.2	136.052	1.53572	C8H8O2	[M+H]+	Benzene and substituted derivatives	_	C07086	Amino acid metabolism; Xenobiotics biodegradation and metabolism; Global and overview maps	103-82-2	HMDB0000209	BioDeepDB	2	pos	7.73998e+06	6.60332e+06	6.86502e+06	9.09866e+06	8.26986e+06	9.0944e+06	8.53694e+06	7.46087e+06	6.81309e+06	4.54942e+06	4.57638e+06	4.3457e+06	9.545e+06	9.42966e+06	7.11707e+06	7.12789e+06	7.062e+06	7.02835e+06	5.35008e+06	5.72049e+06	5.1984e+06	1.01661e+07	9.05179e+06	9.03149e+06	7.5711e+06	7.60798e+06	7.49256e+06	6.24144e+06	6.30537e+06	6.7702e+06
M166T89	Phenylalanine	166.085	89.4	165.079	4.67229	C9H11NO2	[M+H]+			C02057		150-30-1		BioDeepDB	2	pos	2.38603e+07	2.26264e+07	2.38524e+07	2.25857e+07	2.42943e+07	1.15178e+07	3.82154e+07	3.73851e+07	3.92223e+07	2.33261e+07	2.15149e+07	2.21353e+07	1.66886e+07	1.83513e+07	2.63158e+07	2.16951e+07	2.25943e+07	2.28244e+07	2.67827e+07	2.62744e+07	2.26577e+07	2.52723e+07	2.47517e+07	2.54813e+07	2.42782e+07	2.5077e+07	2.47971e+07	3.39416e+07	3.63803e+07	3.06984e+07
M122T161	Phenylethylamine	122.096	160.9	121.089	3.07954	C8H11N	[M+H]+	Benzene and substituted derivatives	Phenethylamines	C05332	Amino acid metabolism; Global and overview maps	64-04-0	HMDB0012275	BioDeepDB	2	pos	3.63231e+06	3.84198e+06	3.65378e+06	2.94056e+06	2.78922e+06	2.57371e+06	2.84752e+06	3.17218e+06	3.1393e+06	3.65362e+06	3.05465e+06	2.90813e+06	3.03975e+06	3.63655e+06	3.42577e+06	3.25141e+06	3.08045e+06	3.51289e+06	3.62386e+06	3.4642e+06	3.5179e+06	2.30529e+06	2.56768e+06	2.91889e+06	6.33855e+06	5.96331e+06	5.9892e+06	2.94569e+06	3.94824e+06	3.10937e+06
M147T155	Phenyllactate	147.045	155.2	166.063	2.65225	C9H10O3	[M-H2O-H]-	Phenylpropanoic acids		C05607	Chemical structure transformation maps; Amino acid metabolism; Biosynthesis of other secondary metabolites; Global and overview maps	7326-19-4	HMDB0000563	mzCloud	2	neg	7.05123e+06	6.52134e+06	7.16954e+06	6.73546e+06	6.91502e+06	7.31465e+06	8.08485e+06	7.89205e+06	8.04255e+06	8.01621e+06	6.91808e+06	6.13843e+06	5.83712e+06	7.20827e+06	6.30018e+06	6.96258e+06	7.71121e+06	6.60306e+06	7.1855e+06	7.88495e+06	6.96699e+06	6.09923e+06	7.21319e+06	7.14795e+06	8.10653e+06	8.93595e+06	7.7045e+06	7.31319e+06	7.47076e+06	6.40788e+06
M275T545	Phloretin	275.097	545.4	274.084	20.4437	C15H14O5	[M+H]+	Flavonoids	Chalcones and dihydrochalcones	C00774	Biosynthesis of other secondary metabolites; Global and overview maps	60-82-2	HMDB0003306	mzCloud	2	pos	2.13043e+07	2.11399e+07	1.64798e+07	4.16671e+07	3.68953e+07	3.38962e+07	3.50627e+07	2.6503e+07	2.62416e+07	2.49681e+07	2.23109e+07	2.17624e+07	3.1445e+07	2.76773e+07	6.11432e+07	2.2355e+07	2.60278e+07	2.35493e+07	4.07338e+07	3.8654e+07	2.71143e+07	3.61869e+07	2.77596e+07	3.21099e+07	3.26364e+07	2.13857e+07	3.29795e+07	5.50223e+07	5.11744e+07	5.07015e+07
M437T274_1	Phlorizin	437.141	274.4	436.137	7.72285	C21H24O10	[M+H]+	Flavonoids	Flavonoid glycosides	C01604	Biosynthesis of other secondary metabolites; Global and overview maps	60-81-1	HMDB0036634	MetaDNA	2	pos	3.25849e+08	4.01321e+08	3.30119e+08	2.97688e+08	3.65013e+08	3.02693e+08	1.4367e+09	1.41393e+09	1.3907e+09	2.4724e+08	2.26971e+08	2.68659e+08	2.84077e+08	2.21882e+08	1.2541e+08	7.19247e+07	6.778e+07	4.14645e+07	5.03617e+08	5.35814e+08	4.19871e+08	2.44978e+08	2.36227e+08	2.26294e+08	1.18724e+09	1.14106e+09	1.17768e+09	2.28123e+08	2.11857e+08	1.85308e+08
M127T71	Phloroglucinol	127.038	70.7	126.032	6.1084	C6H6O3	[M+H]+	Benzene and substituted derivatives	Phenols and derivatives	C02183	Xenobiotics biodegradation and metabolism; Global and overview maps	108-73-6	HMDB0013675	mzCloud	2	pos	3.47164e+09	3.47533e+09	3.35705e+09	2.03814e+09	2.07363e+09	2.04289e+09	1.7982e+09	1.79218e+09	1.90484e+09	3.56412e+09	3.1856e+09	3.5676e+09	2.67086e+09	2.45643e+09	2.69713e+09	2.05512e+09	2.09844e+09	2.01367e+09	2.43227e+09	2.31049e+09	2.32002e+09	2.51243e+09	2.36726e+09	2.3467e+09	2.15747e+09	2.30536e+09	2.39239e+09	1.92637e+09	1.81311e+09	1.8626e+09
M141T33	Phosphonoacetate	140.995	33	139.988	0.0851926	C2H5O5P	[M+H]+	Organic phosphonic acids and derivatives	Organic phosphonic acids	C05682	Metabolism of other amino acids; Global and overview maps	4408-78-0	HMDB0004110	BioDeepDB	2	pos	6.26864e+06	4.86497e+06	4.58863e+06	1.71547e+06	2.72578e+06	2.66167e+06	1.05288e+07	8.78159e+06	8.7044e+06	5.84273e+06	5.09802e+06	5.79558e+06	7.59053e+06	7.81647e+06	8.47694e+06	1.69665e+06	3.12677e+06	3.10912e+06	6.47676e+06	6.39228e+06	3.8623e+06	3.20648e+06	3.22802e+06	4.19988e+06	8.74493e+06	7.95896e+06	7.93599e+06	3.01438e+06	2.78618e+06	2.82467e+06
M184T48_2	Phosphorylcholine	184.073	48.3	184.074	1.91376	C5H15NO4P	[M+H]+	Organonitrogen compounds	Quaternary ammonium salts	C00588	Lipid metabolism; Cancer: overview; Global and overview maps	3616-04-4 / 107-73-3	HMDB0001565	BioDeepDB	2	pos	1.32119e+08	1.1082e+08	1.33233e+08	4.51157e+07	1.31697e+08	1.44702e+08	1.58145e+08	1.30002e+08	1.36383e+08	1.36447e+08	1.57424e+08	4.16494e+07	1.67655e+08	1.41965e+08	1.63135e+08	1.62012e+08	1.50228e+08	1.85893e+08	1.60849e+08	1.33819e+08	1.62064e+08	6.91301e+07	1.46165e+08	1.32985e+08	1.29784e+08	1.4948e+08	1.52695e+08	1.49896e+08	1.78382e+08	1.50862e+08
M167T277	Phthalic acid	167.106	277	166.027	4.18474	C8H6O4	[M+H]+	Benzene and substituted derivatives	Benzoic acids and derivatives	C01606	Membrane transport; Xenobiotics biodegradation and metabolism; Global and overview maps	88-99-3 / 3198-29-6	HMDB0002107	BioDeepDB	2	pos	3.84687e+07	4.10092e+07	1.42322e+07	1.1333e+07	1.49374e+07	1.11878e+07	1.2573e+07	5.60328e+07	5.97061e+07	1.00297e+07	1.12824e+07	1.32924e+07	9.36742e+06	1.31826e+07	1.05999e+07	1.37132e+07	1.27151e+07	1.56639e+07	2.80027e+07	8.92691e+06	2.9762e+07	4.16423e+06	4.87471e+06	4.86519e+06	5.29223e+07	5.29599e+07	5.27036e+07	1.09126e+07	1.16192e+07	1.50516e+07
M167T293	p-Hydroxymandelic acid	167.033	292.7	168.042	10.6729	C8H8O4	[M-H]-	Phenols	1-hydroxy-2-unsubstituted benzenoids	C11527		1198-84-1/NA	HMDB0000822	MoNA	2	neg	3.25386e+07	2.27437e+07	3.10795e+07	2.36042e+07	2.35912e+07	6.03384e+06	2.59861e+07	2.64873e+07	2.66023e+07	4.20942e+07	4.91494e+07	2.55388e+07	4.7804e+06	1.87035e+07	4.81646e+06	3.87418e+06	1.43048e+07	9.93146e+06	6.00898e+06	5.72372e+06	1.24284e+07	2.53216e+07	2.63132e+07	2.74668e+07	2.08223e+07	2.30367e+07	1.81812e+07	6.83908e+06	2.00687e+07	1.8253e+07
M318T448	Phytosphingosine	318.3	448.3	317.293	1.7911	C18H39NO3	[M+H]+	Organonitrogen compounds	Amines	C12144	Lipid metabolism; Global and overview maps	554-62-1	HMDB0004610	MoNA	2	pos	2.26978e+08	2.26631e+08	2.59822e+08	1.58795e+07	1.91712e+07	1.28912e+07	2.98109e+08	2.65556e+08	2.60185e+08	1.97494e+08	2.17239e+08	1.99781e+08	2.40258e+08	2.11544e+08	2.12344e+08	7.00477e+06	1.17021e+07	1.11427e+07	2.19114e+08	2.32594e+08	2.32484e+08	1.52047e+08	1.57844e+08	1.48845e+08	1.92653e+08	2.19575e+08	1.89497e+08	1.99947e+08	1.98842e+08	1.91237e+08
M124T651	Picolinic acid	124.086	651.1	123.032	3.12802	C6H5NO2	[M+H]+	Pyridines and derivatives	Pyridinecarboxylic acids and derivatives	C10164	Amino acid metabolism; Global and overview maps	98-98-6 / 14639-25-9	HMDB0002243	BioDeepDB	2	pos	1.99181e+08	7.52026e+07	8.00673e+07	3.09419e+08	3.1996e+08	6.21148e+08	3.03486e+08	3.01088e+08	1.10486e+08	5.08695e+07	2.18214e+08	4.64232e+07	2.59125e+08	9.91655e+07	4.77195e+08	7.50621e+07	8.36284e+07	2.71134e+08	4.22047e+08	1.27278e+08	7.46633e+07	3.04296e+08	2.1693e+08	2.09278e+08	9.41087e+07	3.92497e+08	3.10676e+08	1.47187e+08	1.35431e+08	5.69937e+08
M247T251	Pimpinellin	247.059	251.4	246.053	2.81808	C13H10O5	[M+H]+	Furocoumarins		C09285		131-12-4		BioDeepDB	2	pos	1.24801e+07	1.22373e+07	1.6933e+07	2.38961e+07	2.96135e+07	2.35201e+07	8.35646e+06	1.17576e+07	1.33464e+07	2.58203e+07	2.26073e+07	1.92206e+07	1.09507e+07	1.10237e+07	1.08291e+07	2.02905e+06	2.18004e+06	7.21645e+06	9.05169e+06	8.50148e+06	8.36456e+06	1.49084e+07	1.81364e+07	1.4715e+07	9.09306e+06	1.12345e+07	8.00766e+06	1.69169e+07	1.46429e+07	1.44495e+07
M257T431	Pinocembrin	257.08	431.3	256.074	3.4075	C15H12O4	[M+H]+	Flavonoids	Flavans	C09827	Biosynthesis of other secondary metabolites	480-39-7	HMDB0030808	mzCloud	2	pos	3.21538e+07	3.3686e+07	2.85089e+07	2.82179e+07	3.29222e+07	3.48163e+07	1.02681e+07	1.27003e+07	1.24922e+07	4.14336e+07	4.30252e+07	5.2026e+07	2.03047e+07	1.57075e+07	2.23697e+07	5.34827e+06	1.60804e+07	1.73022e+07	1.2842e+07	9.74052e+06	1.01614e+07	1.06889e+07	1.02894e+07	9.82279e+06	6.46077e+07	6.25542e+07	6.54768e+07	7.77738e+06	1.77665e+07	1.76694e+07
M130T48	Pipecolic acid	130.049	48.3	129.079	14.1233	C6H11NO2	[M+H]+	Carboxylic acids and derivatives	Amino acids, peptides, and analogues	C00408	Chemical structure transformation maps; Amino acid metabolism; Biosynthesis of other secondary metabolites; Global and overview maps	535-75-1 / 3105-95-1	HMDB0000070	BioDeepDB	2	pos	8.05813e+07	8.23729e+07	9.24018e+07	9.4984e+07	3.45174e+07	4.0748e+07	1.3099e+08	1.53321e+08	1.45578e+08	4.93328e+08	4.94526e+08	4.55788e+08	1.03447e+08	1.14048e+08	1.51151e+08	2.64749e+08	2.44387e+08	2.25675e+08	6.40179e+07	5.27402e+07	6.97002e+07	2.11986e+08	2.12653e+08	2.78558e+08	1.51441e+08	1.46587e+08	1.67503e+08	5.83514e+07	5.22583e+07	6.14785e+07
M136T53	p-Octopamine	136.075	53.1	153.079	24.5012	C8H11NO2	[M+H-H2O]+	Phenols	1-hydroxy-2-unsubstituted benzenoids	C04227	Signaling molecules and interaction	104-14-3	HMDB0004825	BioDeepDB	2	pos	8.28509e+07	1.06687e+07	1.43936e+07	3.50024e+07	1.1598e+07	1.13392e+07	1.08477e+07	3.54433e+07	3.66579e+07	3.57595e+07	5.71709e+07	3.7095e+07	3.0503e+07	4.05635e+07	3.1402e+07	1.41883e+07	4.25279e+06	1.23141e+07	5.17551e+07	1.36354e+07	1.31639e+07	8.60067e+07	6.09073e+07	8.54637e+07	9.91703e+07	2.04953e+07	1.0294e+08	3.5414e+07	4.77578e+07	3.67701e+07
M226T635	Porphobilinogen	226.179	634.8	226.095	5.66346	C10H14N2O4	[M]+	Organonitrogen compounds	Amines	C00931	Metabolism of cofactors and vitamins; Global and overview maps	487-90-1	HMDB0000245	BioDeepDB	2	pos	2.34923e+07	1.70656e+07	1.7317e+07	1.56067e+07	2.47746e+07	1.72644e+07	428545	6.53541e+06	1.03385e+07	1.31457e+07	5.87471e+06	1.88759e+07	1.19589e+07	9.60281e+06	7.42244e+06	1.21644e+07	1.23413e+07	1.19963e+07	1.27704e+07	7.88345e+06	1.73274e+07	9.89314e+06	1.05574e+07	9.18236e+06	5.41171e+06	135449	1.89401e+06	1.08143e+07	1.08297e+07	1.13979e+07
M321T601	Pregnanediol	321.313	601.3	320.272	5.53006	C21H36O2	[M+H]+	Steroids and steroid derivatives	Pregnane steroids	C05484	Lipid metabolism; Global and overview maps	80-92-2	HMDB0004025	BioDeepDB	2	pos	3.67906e+07	6.89165e+07	5.49113e+07	7.93329e+07	3.22549e+07	6.86278e+07	3.25179e+07	6.47395e+07	1.43118e+08	6.01911e+07	6.7081e+07	2.00338e+07	5.94387e+07	1.07763e+08	2.66997e+06	1.00957e+08	8.83627e+07	5.01812e+07	4.38909e+07	4.32701e+07	6.22109e+07	7.80815e+07	8.21873e+07	5.56813e+07	2.66486e+07	2.92615e+07	2.93571e+07	6.77087e+07	7.34153e+07	5.51829e+07
M579T242_1	Procyanidin B2	579.141	241.6	578.142	12.6185	C30H26O12	[M+H]+	Flavonoids	Biflavonoids and polyflavonoids	C17639		29106-49-8	HMDB0033973	BioDeepDB	2	pos	2.59803e+07	1.36902e+07	1.19741e+07	6.63649e+06	6.71967e+06	3.02217e+06	3.3033e+07	8.68537e+06	1.42827e+07	1.49097e+07	1.44822e+07	2.1228e+07	4.99512e+06	5.29417e+06	1.08305e+07	2.86608e+06	2.3934e+06	2.53071e+06	3.9167e+07	2.01604e+07	3.32868e+07	1.18012e+07	1.09977e+07	1.3237e+07	1.26274e+07	1.88545e+07	3.23001e+07	5.20613e+06	1.45058e+07	3.57651e+06
M337T444	Prostaglandin E1	337.234	444.1	354.241	0.944073	C20H34O5	[M+H-H2O]+	Fatty Acyls	Fatty acids and conjugates	C04741		745-65-3	HMDB0001442	BioDeepDB	2	pos	1.80317e+07	1.65424e+07	6.32554e+07	1.59383e+07	6.77087e+07	1.82985e+07	1.77917e+07	2.00013e+06	6.8486e+07	9.28516e+07	8.24159e+07	6.29288e+07	1.78412e+07	4.45028e+07	3.21073e+07	3.54299e+07	2.92816e+07	2.57353e+07	1.33932e+07	1.27266e+07	3.25855e+07	1.11784e+07	2.71377e+07	1.2126e+07	4.23705e+07	4.10242e+07	8.8668e+07	3.99514e+07	5.54699e+07	2.55093e+07
M352T445	Prostaglandin I2	352.246	445.3	352.225	0.352027	C20H32O5	[M-H2O+NH4]+	Fatty Acyls	Eicosanoids	C01312	Circulatory system; Signal transduction; Lipid metabolism; Signaling molecules and interaction; Immune system; Global and overview maps	35121-78-9	HMDB0001335	BioDeepDB	2	pos	7.73272e+06	7.6363e+06	6.49532e+06	1.39353e+07	6.74622e+06	7.19513e+06	1.00526e+07	9.79896e+06	2.65145e+06	7.22579e+06	6.56643e+06	6.49091e+06	1.43332e+06	1.34132e+06	4.706e+06	7.54231e+06	6.63863e+06	8.22176e+06	2.81566e+06	1.10995e+06	1.05943e+06	1.40653e+07	1.66386e+07	2.54814e+07	1.32486e+07	1.32651e+07	1.07671e+07	7.59013e+06	8.06133e+06	7.86962e+06
M335T446	Prostaglandin J2	335.218	446.4	334.214	12.1591	C20H30O4	[M+H]+	Fatty Acyls	Eicosanoids	C05957	Lipid metabolism; Nervous system; Global and overview maps	60203-57-8	HMDB0002710	MetaDNA	2	pos	1.8759e+07	1.89461e+07	1.6626e+07	1.4308e+07	1.27062e+07	1.49262e+07	1.41498e+07	1.37969e+07	1.31355e+07	1.81732e+07	1.59885e+07	2.03425e+07	6.47663e+06	7.01691e+06	6.08293e+06	9.45351e+06	6.94974e+06	7.34487e+06	6.15407e+06	5.11853e+06	9.28378e+06	2.9011e+07	2.56795e+07	2.73532e+07	3.41165e+07	3.54253e+07	3.36106e+07	1.2764e+07	1.19788e+07	8.91818e+06
M335T466	Prostaglandin-c2	335.217	466.2	334.214	3.78131	C20H30O4	[M+H]+	Fatty Acyls	Eicosanoids	C05955	Lipid metabolism; Nervous system; Global and overview maps	49825-91-4	HMDB0060095	BioDeepDB	2	pos	1.11133e+08	2.46834e+07	1.42062e+08	1.88335e+08	1.53938e+08	3.31018e+07	4.04703e+07	3.75918e+07	3.12305e+07	3.48889e+07	1.04415e+08	1.52763e+08	1.47458e+08	7.3418e+07	3.27276e+07	1.81824e+08	1.26618e+08	1.34908e+08	1.6668e+08	2.68989e+07	2.55846e+08	1.30131e+08	4.18174e+07	2.81232e+07	2.00272e+08	1.42324e+08	1.50978e+08	1.29995e+08	1.47473e+08	1.15568e+08
M153T199	Protocatechuic acid	153.019	199.1	154.027	0.439996	C7H6O4	[M-H]-	Benzene and substituted derivatives	Benzoic acids and derivatives	C00230	Chemical structure transformation maps; Xenobiotics biodegradation and metabolism; Global and overview maps; Metabolism of terpenoids and polyketides	99-50-3	HMDB0001856	MoNA	2	neg	7.26726e+06	7.19224e+06	7.27915e+06	7.54379e+06	6.85631e+06	7.43216e+06	4.13401e+06	3.57919e+06	3.57095e+06	1.48917e+07	1.59531e+07	1.64968e+07	6.69629e+06	1.01227e+07	7.34204e+06	1.20807e+07	1.22876e+07	7.4745e+06	8.67763e+06	7.64192e+06	1.9622e+07	6.41021e+06	6.77662e+06	1.2325e+07	8.22735e+06	5.55164e+06	7.35892e+06	1.0378e+07	1.05418e+07	1.00219e+07
M295T204	Prunasin	295.101	204.4	295.106	16.6042	C14H17NO6	[M]+	Organooxygen compounds	Carbohydrates and carbohydrate conjugates	C00844	Metabolism of other amino acids; Global and overview maps	99-18-3	HMDB0034934	MetaDNA	2	pos	1.19331e+07	1.14951e+07	1.09767e+07	8.52568e+06	8.22126e+06	8.41907e+06	2.57698e+07	3.14606e+07	3.15053e+07	1.41666e+07	1.6225e+07	1.77895e+07	1.23233e+07	5.86353e+06	9.95699e+06	9.14758e+06	8.91173e+06	9.19691e+06	9.54999e+06	2.65352e+06	2.7062e+06	8.26078e+06	8.99938e+06	8.49694e+06	2.30757e+07	2.15141e+07	2.30431e+07	8.25278e+06	8.63296e+06	7.69442e+06
M291T64	Pteleatine	291.153	63.5	290.139	22.408	C16H20NO4	[M+H]+	Azacyclic compounds	1-hydroxy-2-unsubstituted benzenoids	C10734		34443-73-7		MetaDNA	2	pos	1.0145e+07	1.2387e+07	7.71343e+06	8.58064e+06	8.37888e+06	9.84157e+06	9.03972e+06	1.64193e+07	2.53224e+07	9.13348e+06	9.27902e+06	9.1224e+06	9.16099e+06	7.71823e+06	7.92602e+07	1.17707e+07	1.66336e+07	1.30304e+07	1.46107e+07	8.40672e+06	1.23745e+07	7.26871e+06	6.41016e+06	9.69557e+06	8.42726e+06	5.52762e+06	7.93194e+06	9.83058e+06	7.78526e+06	1.01532e+07
M135T274	Pulegone	135.116	274.4	152.12	26.8953	C10H16O	[M+H-H2O]+	Prenol lipids	Monoterpenoids	C09893	Global and overview maps; Metabolism of terpenoids and polyketides	89-82-7	HMDB0035604	mzCloud	2	pos	3.22075e+07	2.83222e+07	3.44373e+07	2.96033e+07	2.77685e+07	2.88324e+07	2.90258e+07	3.00169e+07	3.2906e+07	3.6813e+07	3.76189e+07	3.60275e+07	3.42568e+07	3.34331e+07	3.17259e+07	2.70156e+07	2.84195e+07	2.76032e+07	3.00529e+07	2.99519e+07	2.86851e+07	3.628e+07	3.92974e+07	3.83356e+07	3.82504e+07	3.20238e+07	3.36805e+07	3.16763e+07	3.26755e+07	3.10729e+07
M221T85	Pyrimidodiazepine	221.091	85.2	221.091	0.904604	C9H11N5O2	[M]+			C02587	Metabolism of cofactors and vitamins			BioDeepDB	2	pos	2.55787e+06	2.51306e+06	2.53196e+06	6.56519e+06	6.01083e+06	6.73978e+06	1.72106e+07	1.67398e+07	4.87859e+06	1.00345e+07	9.93034e+06	8.60086e+06	5.63549e+06	6.68084e+06	6.58235e+06	3.70516e+06	3.66831e+06	9.57713e+06	958567	931024	981422	2.4305e+06	7.40988e+06	2.54504e+06	7.77292e+06	2.17862e+06	7.72946e+06	7.91213e+06	1.50952e+06	6.61573e+06
M130T63	Pyroglutamic acid	130.049	62.5	129.043	5.19803	C5H7NO3	[M+H]+	Carboxylic acids and derivatives	Amino acids, peptides, and analogues	C01879	Metabolism of other amino acids; Global and overview maps	98-79-3	HMDB0000267	BioDeepDB	2	pos	4.89472e+08	4.89446e+08	5.06222e+08	5.56834e+07	5.74699e+07	7.46878e+07	4.72824e+07	4.26469e+07	6.22344e+07	6.61324e+07	6.56198e+07	6.77895e+07	5.47645e+07	6.70684e+07	4.42567e+07	9.80542e+07	1.04707e+08	9.64411e+07	9.23155e+07	8.50672e+07	8.5609e+07	7.45037e+07	7.90197e+07	7.69886e+07	4.03292e+07	5.99977e+07	3.40245e+07	4.6369e+07	4.28995e+07	5.02885e+07
M265T231	Qing Hau Sau	265.146	231.1	282.147	25.0202	C15H22O5	[M+H-H2O]+	Prenol lipids	sesquiterpenes	C09538		63968-64-9		mzCloud	2	pos	1.68925e+07	1.80906e+07	1.51486e+07	1.19268e+06	1.02276e+06	1.00748e+06	3.77684e+07	2.71647e+07	3.22414e+07	2.99992e+07	2.53434e+07	2.23321e+07	1.07663e+07	1.06391e+07	2.58629e+07	964770	1.14435e+06	938468	2.53898e+07	2.52573e+07	1.42129e+07	723342	783455	313170	2.11853e+07	1.94365e+07	2.14722e+07	4.47837e+06	1.33273e+06	1.25407e+06
M301T394	Quercetin	301.035	394	302.043	0.411912	C15H10O7	[M-H]-	Flavonoids	Flavones	C00389	Signal transduction; Biosynthesis of other secondary metabolites; Global and overview maps	117-39-5	HMDB0005794	BioDeepDB	2	neg	4.92558e+06	1.92787e+07	2.02671e+07	1.11643e+07	1.28633e+07	1.08283e+07	1.41769e+07	1.23696e+07	1.27889e+07	1.27475e+07	1.52364e+07	1.59016e+07	4.84512e+06	1.29155e+07	4.73232e+06	2.78651e+07	2.66382e+07	2.87038e+07	3.55992e+07	3.23205e+07	2.84664e+07	1.18595e+08	1.28443e+08	1.31927e+08	3.18807e+07	8.46646e+07	6.40094e+07	8.21062e+06	7.39942e+06	7.21382e+06
M627T229_2	Quercetin 3-O-beta-D-glucosyl-(1->2)-beta-D-glucoside	627.151	228.8	626.148	7.0401	C27H30O17	[M+H]+	Flavonoids	Flavonoid glycosides	C12667	Biosynthesis of other secondary metabolites	18609-17-1		BioDeepDB	2	pos	6.87117e+06	1.23812e+07	6.96579e+06	4.51546e+06	4.40063e+06	4.29808e+06	1.31288e+07	6.20648e+06	1.25169e+07	4.74744e+06	6.2285e+06	1.02861e+07	1.34746e+07	1.15808e+07	8.70963e+06	1.58728e+07	7.6846e+06	7.98543e+06	2.03933e+07	1.24965e+07	2.2905e+07	8.17957e+06	5.91822e+06	5.82123e+06	1.48284e+07	1.62629e+07	7.0065e+06	6.34022e+06	5.98481e+06	6.16872e+06
M487T503_1	Quillaic acid	487.337	502.9	486.334	10.8261	C30H46O5	[M+H]+	Carboxylic acids and derivatives	Alcohols and polyols	C08972		631-01-6		MetaDNA	2	pos	4.99162e+07	5.84447e+07	6.32701e+07	5.47233e+07	3.37638e+07	3.65416e+07	1.41749e+08	1.50636e+08	8.36931e+07	2.82123e+08	3.73455e+08	2.29573e+08	2.95022e+08	2.6985e+08	3.46093e+08	2.71161e+07	2.59527e+07	2.66493e+07	2.98953e+07	3.00876e+07	3.07263e+07	5.1388e+07	5.11745e+07	5.01383e+07	2.87727e+08	1.60326e+08	1.06165e+08	1.46563e+08	1.24113e+08	1.21221e+08
M191T65_2	Quinate	191.057	65.1	192.063	4.58502	C7H12O6	[M-H]-	Organooxygen compounds	Alcohols and polyols	C00296	Amino acid metabolism; Global and overview maps	77-95-2		BioDeepDB	2	neg	1.30448e+09	1.78143e+09	1.29031e+09	5.59279e+08	7.90414e+08	6.18692e+08	9.74327e+08	1.8369e+09	9.17426e+08	9.40003e+08	9.2541e+08	1.02797e+09	1.2841e+09	1.33023e+09	1.39992e+09	1.22582e+09	2.71809e+09	2.35633e+09	1.85607e+09	1.54467e+09	1.69845e+09	1.0862e+09	2.04232e+09	1.01833e+09	3.62694e+09	3.17748e+09	3.74616e+09	2.92264e+09	3.21784e+09	2.99582e+09
M146T102	Quinolin-2-ol	146.06	102.2	145.053	3.9436	C9H7NO	[M+H]+	heterocyclic compound		C06338		c("70254-42-1", "59-31-4")		mzCloud	2	pos	2.22575e+08	2.08442e+08	2.24189e+08	5.0532e+07	4.97885e+07	4.91823e+07	5.66246e+07	5.13358e+07	4.93323e+07	1.52697e+08	3.37666e+08	1.05532e+08	7.30265e+07	8.64896e+07	4.44367e+07	4.20069e+07	4.17265e+07	4.23869e+07	1.28869e+08	8.22396e+07	1.61864e+08	4.03214e+07	3.63196e+07	3.1105e+07	1.49024e+08	3.53383e+08	1.70158e+08	4.20263e+07	4.07463e+07	3.93199e+07
M229T281	Resveratrol	229.084	280.8	228.079	6.87956	C14H12O3	[M+H]+	Stilbenes		C03582	Chemical structure transformation maps; Biosynthesis of other secondary metabolites; Global and overview maps; Aging	501-36-0	HMDB0003747	mzCloud	2	pos	8.89725e+06	9.35825e+06	9.77957e+06	8.2492e+06	8.25336e+06	8.70316e+06	7.54041e+06	6.12675e+06	5.32798e+06	1.45251e+07	1.50103e+07	1.18316e+07	5.92038e+06	4.98313e+06	6.2572e+06	1.68931e+06	1.63013e+06	2.47245e+06	6.43804e+06	7.09399e+06	6.22683e+06	9.94161e+06	1.04275e+07	9.18595e+06	9.34344e+06	9.54586e+06	9.47442e+06	8.26485e+06	8.09475e+06	8.47135e+06
M476T461	Retinoyl b-glucuronide	476.274	460.9	476.241	4.06156	C26H36O8	[M]+	Prenol lipids	Terpene glycosides	C11061	Metabolism of cofactors and vitamins	401-10-5	HMDB0003141	BioDeepDB	2	pos	1.93043e+07	1.84914e+07	2.15007e+07	2.45638e+07	2.66924e+07	2.49157e+07	4.18456e+07	7.23214e+07	3.11737e+07	5.79944e+07	4.54064e+07	3.64222e+07	1.9866e+07	1.90517e+07	1.82573e+07	2.29332e+07	2.03821e+07	1.52841e+07	1.59684e+07	1.04712e+07	1.92462e+07	2.24917e+07	1.19364e+07	2.49863e+07	3.96513e+07	4.07749e+07	1.32549e+08	9.59036e+07	9.7117e+07	7.36529e+07
M545T545_1	Rhodoxanthin	545.378	544.5	562.381	8.49693	C40H50O2	[M+H-H2O]+	Prenol lipids	Isoprenol lipids	C08610		116-30-3		MetaDNA	2	pos	1.89752e+07	1.80194e+07	3.83627e+07	4.73595e+07	1.35946e+07	1.46434e+07	1.15822e+08	9.81738e+07	2.64516e+07	1.82831e+07	4.47854e+07	3.82276e+08	5.47402e+07	2.39244e+07	3.63921e+08	4.83021e+07	1.40072e+07	1.21719e+07	8.02232e+07	7.39415e+07	4.5663e+07	1.82503e+07	6.09185e+07	6.10454e+07	1.07108e+08	1.42972e+08	1.05339e+08	6.20612e+07	5.20334e+07	8.72251e+07
M377T252	Riboflavin	377.144	251.8	376.138	4.57424	C17H20N4O6	[M+H]+	Pteridines and derivatives	Alloxazines and isoalloxazines	C00255	Metabolism of cofactors and vitamins; Global and overview maps; Membrane transport; Digestive system	83-88-5	HMDB0000244	BioDeepDB	2	pos	1.19294e+07	1.50649e+07	1.33872e+07	7.65399e+06	9.64335e+06	9.42683e+06	1.24765e+07	1.39289e+07	1.28319e+07	1.19609e+07	1.16867e+07	1.04224e+07	1.01953e+07	8.87898e+06	1.00792e+07	1.0572e+07	1.05893e+07	1.08483e+07	7.64585e+06	7.85344e+06	7.67769e+06	2.03433e+07	1.61305e+07	1.65216e+07	2.05139e+07	2.04777e+07	1.94824e+07	7.55393e+06	7.59972e+06	7.34202e+06
M259T95	Saccharopine	259.127	95.4	276.132	10.165	C11H20N2O6	[M+H-H2O]+	Carboxylic acids and derivatives	Amino acids, peptides, and analogues	C00449	Amino acid metabolism; Global and overview maps	997-68-2	HMDB0000279	MetaDNA	2	pos	7.54801e+06	7.31489e+06	6.9087e+06	7.76762e+06	8.07429e+06	6.68063e+06	3.48199e+06	4.72421e+06	7.09321e+06	4.62243e+06	4.3593e+06	4.91661e+06	6.92461e+06	6.4926e+06	6.64249e+06	7.92729e+06	7.36741e+06	7.65102e+06	2.80619e+06	2.03162e+06	3.55721e+06	4.19812e+06	4.03886e+06	4.36083e+06	4.71261e+06	310085	5.06462e+06	5.52064e+06	6.20981e+06	6.41049e+06
M356T173	S-Adenosylmethioninamine	356.154	172.6	355.155	24.9212	C14H23N6O3S	[M+H]+	5'-deoxyribonucleosides	5'-deoxy-5'-thionucleosides	C01137	Amino acid metabolism; Global and overview maps	22365-13-5	HMDB0000988	MetaDNA	2	pos	9.70058e+06	7.97366e+06	1.01448e+07	6.65635e+06	6.25733e+06	6.09679e+06	1.34426e+07	1.57781e+07	1.5896e+07	1.14362e+07	1.15148e+07	1.16319e+07	6.30116e+06	6.20526e+06	7.61907e+06	7.73914e+06	7.91869e+06	6.61452e+06	5.88519e+06	5.99475e+06	5.93982e+06	6.05496e+06	6.43772e+06	5.43861e+06	6.18485e+06	1.77664e+06	1.79481e+06	5.77699e+06	6.2559e+06	6.72709e+06
M399T232	S-Adenosylmethionine	399.16	232.4	398.137	10.3612	C15H22N6O5S	[M+H]+	5'-deoxyribonucleosides	5'-deoxy-5'-thionucleosides	C00019	Biosynthesis of other secondary metabolites; Metabolism of terpenoids and polyketides; Amino acid metabolism; Folding, sorting and degradation; Chemical structure transformation maps; Global and overview maps	485-80-3 / 29908-03-0	HMDB0001185	BioDeepDB	2	pos	4.68103e+07	1.02328e+07	6.60474e+07	5.01827e+06	3.08117e+06	1.22074e+06	5.16729e+07	5.22593e+07	5.61572e+07	4.98316e+07	3.35843e+07	3.4819e+07	6.48775e+06	9.12611e+06	6.35704e+06	2.06784e+06	2.24395e+06	1.97395e+06	2.79252e+06	2.19217e+06	3.0273e+06	7.29916e+06	2.91196e+07	7.08223e+06	5.43721e+07	7.83655e+07	7.79824e+07	6.22722e+06	5.34291e+06	1.65477e+07
M138T145	Salicylic acid	138.028	145.1	138.032	5.89563	C7H6O3	[M]-	Benzene and substituted derivatives	Benzoic acids and derivatives	C00805	Signal transduction; Digestive system; Xenobiotics biodegradation and metabolism; Metabolism of terpenoids and polyketides; Amino acid metabolism; Chemical structure transformation maps; Global and overview maps	69-72-7	HMDB0001895	BioDeepDB	2	neg	8.30265e+06	1.06427e+07	9.44979e+06	1.10247e+07	2.65353e+06	1.03476e+07	1.08248e+07	9.70688e+06	9.23475e+06	1.16112e+07	1.06518e+07	9.4746e+06	8.39668e+06	8.93741e+06	9.82024e+06	1.30241e+07	1.0029e+07	2.83388e+06	1.28841e+07	1.17241e+07	2.48582e+06	1.00906e+07	9.15618e+06	1.01759e+07	1.54623e+07	1.19527e+07	1.61722e+07	1.18036e+07	1.00074e+07	1.097e+07
M330T64	Salutaridinol	330.138	64.1	329.163	4.32039	C19H23NO4	[M+H]+	Phenanthrenes and derivatives		C05220	Chemical structure transformation maps; Biosynthesis of other secondary metabolites; Global and overview maps	3271-79-2		BioDeepDB	2	pos	4.81511e+07	1.93459e+07	3.48047e+07	2.69416e+07	3.9072e+07	3.60926e+07	8.01199e+06	1.18082e+07	1.24743e+07	3.94764e+07	4.17639e+07	3.94888e+07	2.39567e+07	1.01581e+07	2.14418e+07	1.58133e+07	1.76026e+07	2.19781e+07	1.01121e+07	1.76601e+07	7.24583e+06	3.79219e+07	2.3987e+07	2.45441e+07	4.96155e+07	4.92158e+07	5.19388e+07	1.25039e+07	1.53401e+07	1.27991e+07
M416T487	Sarsasapogenin	416.338	486.6	416.329	22.0974	C27H44O3	[M]+	Prenol lipids	Triterpenoids	C03963		126-19-2/NA	HMDB0030024	BioDeepDB	2	pos	1.66317e+07	1.51883e+07	1.66498e+07	5.98545e+06	3.9475e+06	5.4439e+06	5.12453e+06	7.52228e+06	7.49022e+06	8.46065e+06	6.95628e+06	5.67915e+06	2.88063e+06	3.34247e+06	282956	1.16318e+07	1.24873e+07	8.00305e+06	9.47734e+06	9.77268e+06	1.05529e+07	3.53294e+06	4.03692e+06	6.01656e+06	4.05858e+07	3.70215e+07	3.50137e+07	5.3695e+06	5.82885e+06	8.42308e+06
M193T233	Scopoletin	193.049	233.4	192.042	3.5017	C10H8O4	[M+H]+	Coumarins and derivatives	Hydroxycoumarins	C01752	Chemical structure transformation maps; Biosynthesis of other secondary metabolites; Global and overview maps	92-61-5	HMDB0034344	mzCloud	2	pos	4.82756e+07	4.74814e+07	4.48218e+07	1.79877e+07	1.69111e+07	1.78545e+07	7.38148e+07	7.57079e+07	7.57472e+07	4.70642e+07	4.45238e+07	4.5609e+07	3.22602e+07	3.04516e+07	3.72904e+07	1.71869e+07	1.59376e+07	1.57379e+07	4.27701e+07	4.254e+07	4.57274e+07	1.47285e+07	1.16157e+07	1.33776e+07	4.83486e+07	4.62162e+07	4.68258e+07	3.0104e+07	3.16951e+07	3.16171e+07
M374T292_1	Secologanate	374.121	292	374.121	0.267293	C16H22O10	[M]+	Prenol lipids	Terpene glycosides	C01957	Global and overview maps; Metabolism of terpenoids and polyketides			BioDeepDB	2	pos	1.88634e+08	2.20146e+08	1.93534e+08	2.06735e+08	2.10117e+08	1.87461e+08	2.20856e+08	2.1663e+08	1.75639e+08	1.92795e+08	1.89915e+08	2.14304e+08	1.84372e+08	1.65584e+08	2.06455e+08	3.67347e+07	3.50995e+07	3.32979e+07	2.22701e+08	1.93633e+08	1.95741e+08	1.05017e+08	1.05172e+08	8.8406e+07	2.11339e+08	1.92567e+08	2.45138e+08	1.55636e+08	1.62589e+08	1.5116e+08
M209T45	Sedoheptulose	209.067	45.5	210.074	0.478316	C7H14O7	[M-H]-	Organooxygen compounds	Carbohydrates and carbohydrate conjugates	C02076	Energy metabolism; Global and overview maps	3019-74-7	HMDB0003219	BioDeepDB	2	neg	6.62281e+08	6.19119e+08	6.34659e+08	2.8816e+08	3.93722e+08	2.9856e+08	5.98314e+08	6.27869e+08	5.74735e+08	9.82927e+07	2.247e+08	1.6425e+08	1.00471e+08	8.41426e+07	8.30431e+07	8.31043e+07	9.49997e+07	8.58461e+07	3.22593e+08	1.13311e+08	1.13768e+08	1.01082e+09	1.07107e+09	1.03173e+09	1.90846e+09	1.87197e+09	1.83818e+09	1.14774e+08	1.01528e+08	9.96943e+07
M173T45	Shikimic acid	173.045	44.6	174.053	0.577883	C7H10O5	[M-H]-	Organooxygen compounds	Alcohols and polyols	C00493	Chemical structure transformation maps; Amino acid metabolism; Global and overview maps	138-59-0	HMDB0003070	BioDeepDB	2	neg	2.11746e+08	1.30322e+08	1.36142e+08	7.07763e+07	6.48498e+07	7.82144e+07	9.7888e+07	5.77139e+07	4.88249e+07	5.23104e+07	3.08977e+07	3.28324e+07	2.76866e+07	4.67724e+07	3.08557e+07	3.09167e+08	1.71503e+08	2.3266e+08	2.75247e+07	4.21992e+07	5.52133e+07	1.45012e+08	6.94555e+07	1.03696e+08	5.39176e+07	2.49471e+07	2.85547e+07	7.33726e+07	7.15368e+07	5.86307e+07
M209T357	Sinapoyl aldehyde	209.08	357.1	208.074	3.63333	C11H12O4	[M+H]+			C05610	Chemical structure transformation maps; Biosynthesis of other secondary metabolites; Global and overview maps	4206-58-0		BioDeepDB	2	pos	1.90623e+07	2.07434e+07	2.06763e+07	7.52956e+06	9.08525e+06	2.33249e+06	8.18825e+07	2.02958e+08	8.18633e+07	2.17031e+07	1.9595e+07	2.14984e+07	3.88232e+07	6.17504e+07	2.80794e+07	6.25822e+06	5.55753e+06	6.53774e+06	3.14029e+07	4.12473e+07	4.50726e+07	6.30888e+06	6.3649e+06	5.50643e+06	2.04602e+07	1.98107e+07	2.37588e+07	6.46328e+06	9.26805e+06	2.75586e+07
M193T228	Sinapyl alcohol	193.085	228.2	210.089	7.25069	C11H14O4	[M+H-H2O]+	Phenols	Methoxyphenols	C02325	Chemical structure transformation maps; Biosynthesis of other secondary metabolites; Global and overview maps	537-33-7	HMDB0013070	BioDeepDB	2	pos	2.18466e+07	6.72304e+06	4.31673e+06	5.46775e+06	2.62566e+07	5.02912e+06	6.08965e+06	8.41909e+06	7.21347e+06	7.31115e+06	4.83122e+06	6.55867e+06	8.30703e+06	2.60299e+07	1.36673e+07	3.28622e+07	3.40185e+07	7.7051e+06	3.32443e+07	3.8339e+07	3.75109e+07	3.33732e+07	4.08755e+07	4.14703e+07	4.23472e+07	2.08151e+07	4.24702e+07	7.74149e+06	5.17504e+07	5.27518e+07
M415T475	Sodium deoxycholate	415.28	474.9	414.275	4.27663	C24H39O4. Na	[M+H]+	Steroids and steroid derivatives		C11171		302-95-4		BioDeepDB	2	pos	7.03878e+07	5.34678e+07	4.6924e+07	5.65131e+07	9.39821e+07	1.39149e+08	6.53357e+07	4.53658e+07	6.50123e+07	1.27554e+07	1.1925e+07	2.24322e+07	4.62593e+07	7.18723e+07	4.33678e+07	9.98288e+07	8.75334e+07	8.67491e+07	9.19422e+06	8.65603e+06	4.44389e+07	3.9341e+07	4.66208e+07	5.40416e+07	8.91799e+06	9.13912e+06	9.28135e+06	3.63227e+07	2.81892e+07	2.83917e+07
M442T645_2	Sophoradiol	442.384	645.1	442.381	5.42519	C30H50O2	[M]+	Prenol lipids	Triterpenoids	C19733		6822-47-5		MetaDNA	2	pos	4.9953e+09	5.51351e+09	1.30016e+09	1.91956e+09	1.5412e+09	1.26388e+09	8.67085e+08	5.89481e+08	1.02821e+09	9.22296e+08	3.45398e+09	3.13797e+09	1.29566e+09	9.5615e+08	8.9784e+08	4.96127e+09	3.86313e+08	9.13796e+08	8.08156e+08	6.29468e+08	7.84447e+08	9.11705e+08	7.47321e+08	5.2058e+09	3.38962e+09	1.75034e+09	9.13775e+08	2.13466e+09	1.44065e+09	1.09783e+09
M261T209	Sorbose 1-phosphate	261.051	208.9	260.03	28.6285	C6H13O9P	[M+H]+	Organooxygen compounds	Carbohydrates and carbohydrate conjugates	C02888	Carbohydrate metabolism; Membrane transport; Global and overview maps		HMDB0006797	BioDeepDB	2	pos	1.38947e+07	1.3811e+07	1.42306e+07	2.24883e+07	3.60376e+07	2.30393e+07	1.16843e+07	1.11823e+07	1.25248e+07	1.70616e+07	1.86023e+07	1.80676e+07	1.30592e+07	1.61728e+07	7.93189e+06	1.11261e+07	1.10824e+07	1.09767e+07	8.98686e+06	1.00268e+07	1.03608e+07	1.75615e+07	1.65168e+07	1.6823e+07	1.01374e+07	9.0507e+06	9.26947e+06	1.86229e+07	1.80045e+07	1.59752e+07
M475T652	Soyasapogenol A	475.373	651.5	474.371	11.3089	C30H50O4	[M+H]+	Prenol lipids	Triterpenoids	C17419		508-01-0	HMDB0034505	MetaDNA	2	pos	1.40182e+07	1.45522e+07	1.45588e+07	1.14607e+06	1.11825e+06	4.26631e+06	3.49426e+07	2.51113e+07	2.51702e+07	6.43648e+06	1.62229e+07	1.16786e+07	4.66074e+06	1.38645e+07	1.15574e+07	1.04859e+06	1.77189e+06	550881	2.70106e+06	1.14787e+07	8.23548e+06	7.9115e+06	4.71074e+06	7.84424e+06	3.61876e+06	4.69624e+06	1.96877e+07	9.12971e+06	1.34062e+07	8.70562e+06
M458T665_2	Soyasapogenol B	458.368	664.9	458.376	16.7987	C30H50O3	[M]+	Prenol lipids	Triterpenoids	C08980		595-15-3	HMDB0034648	BioDeepDB	2	pos	2.70011e+08	7.2968e+07	7.17645e+07	5.06341e+07	5.23484e+07	5.00096e+07	2.32974e+07	1.8679e+08	6.41882e+07	7.01902e+07	7.12654e+07	1.09774e+08	3.86212e+07	3.638e+07	3.52108e+07	1.54269e+08	2.41088e+07	2.60328e+07	6.87171e+07	9.7698e+07	1.84636e+07	1.97624e+08	3.82706e+08	1.73135e+07	1.43831e+08	2.93806e+08	1.28876e+08	4.84061e+07	1.91164e+07	1.17694e+08
M331T452	Spectinomycin	331.155	451.5	332.158	11.7045	C14H24N2O7	[M-H]-	Dioxanes	1,4-dioxanes	C02078		1695-77-8	HMDB0015055	MoNA	2	neg	2.5929e+07	2.3921e+07	2.53852e+07	1.81468e+07	1.91918e+07	2.10832e+07	758161	618425	467965	6.7611e+06	7.12761e+06	7.70567e+06	1.06565e+07	1.00949e+07	1.15168e+07	2.26438e+07	2.79333e+07	2.38121e+07	1.6606e+07	1.78376e+07	1.9749e+07	2.09431e+07	1.83652e+07	1.9933e+07	667405	857974	816339	1.41036e+07	1.3819e+07	1.59942e+07
M302T474	Sphinganine	302.304	474.1	301.298	2.29265	C18H39NO2	[M+H]+	Organonitrogen compounds	Amines	C00836	Lipid metabolism; Signal transduction; Global and overview maps	764-22-7	HMDB0000269	BioDeepDB	2	pos	4.94885e+07	5.84467e+07	5.13576e+07	3.85182e+07	4.90445e+06	492605	6.47185e+07	8.46846e+07	6.86497e+07	4.79083e+07	6.56075e+07	4.81281e+07	7.69891e+06	3.91908e+07	3.79156e+07	5.84681e+06	1.57595e+06	2.12489e+07	2.01919e+07	3.98188e+06	5.57162e+06	5.69693e+06	3.21577e+06	3.36683e+07	8.84127e+07	7.38839e+07	8.90589e+07	3.31081e+07	2.84116e+07	6.25338e+06
M267T144	S-Ribosyl-L-homocysteine	267.085	144.4	267.078	0.118565	C9H17NO6S	[M]+			C03539	Amino acid metabolism; Global and overview maps	15912-98-8		BioDeepDB	2	pos	4.75257e+07	4.63944e+07	4.69718e+07	3.80354e+07	3.7574e+07	3.70865e+07	5.92205e+07	5.86207e+07	6.10302e+07	4.81898e+07	4.7916e+07	5.03712e+07	5.59012e+07	5.67835e+07	6.08216e+07	7.01311e+06	7.09422e+06	6.77444e+06	7.25492e+07	7.69811e+07	7.5933e+07	2.17368e+07	2.20006e+07	2.23405e+07	7.92475e+07	7.8837e+07	7.67604e+07	3.7039e+07	3.79069e+07	3.71655e+07
M284T252	Stearic acid	284.183	251.6	284.272	7.1844	C18H36O2	[M]+	Fatty Acyls	Eicosanoids	C01530	Lipid metabolism; Chemical structure transformation maps; Sensory system	57-11-4 / 646-29-7	HMDB0000827	BioDeepDB	2	pos	5.61295e+06	8.16852e+06	5.2186e+06	5.12344e+06	3.50645e+06	5.72654e+06	5.41709e+06	1.27415e+06	6.09414e+06	4.38563e+06	3.09535e+06	4.85738e+06	7.04306e+06	4.9308e+06	4.25589e+06	5.62944e+06	5.4843e+06	6.49991e+06	1.18445e+06	6.39691e+06	6.75132e+06	1.27049e+06	1.34403e+06	5.46974e+06	4.79817e+06	1.33682e+06	6.28327e+06	7.49928e+06	2.58495e+06	5.79325e+06
M277T529	Stearidonic acid	277.215	528.7	276.209	5.32439	C18H28O2	[M+H]+	Fatty Acyls	Fatty acids and conjugates	C16300	Lipid metabolism; Global and overview maps	20290-75-9	HMDB0006547	BioDeepDB	2	pos	6.5567e+07	7.4632e+07	2.02607e+07	6.31846e+07	5.81707e+07	5.65676e+07	5.3013e+07	3.75609e+07	4.63077e+07	5.01583e+07	2.51767e+07	2.76483e+07	4.6986e+07	3.34811e+07	1.53625e+07	4.4366e+07	3.33032e+07	4.90396e+07	7.64294e+07	1.43411e+07	1.71542e+07	1.2213e+07	1.41622e+07	1.10625e+07	1.65827e+07	1.49072e+07	5.54738e+07	5.05189e+07	5.28527e+07	4.24621e+07
M265T245	Subaphylline	265.154	244.7	264.147	3.68088	C14H20N2O3	[M+H]+	Cinnamic acids and derivatives	Hydroxycinnamic acids and derivatives	C10497	Amino acid metabolism; Global and overview maps	501-13-3	HMDB0033463	BioDeepDB	2	pos	5.10192e+06	5.46196e+06	5.52893e+06	4.78526e+06	4.91804e+06	4.77688e+06	3.78182e+06	3.75386e+06	4.24878e+06	6.25435e+06	6.34268e+06	5.85211e+06	5.43232e+06	5.9183e+06	2.32482e+06	5.55162e+06	4.5392e+06	4.42487e+06	4.76853e+06	4.86303e+06	4.91213e+06	4.74654e+06	5.38641e+06	3.25476e+06	5.59117e+06	5.62886e+06	5.84898e+06	5.55767e+06	4.94695e+06	4.74871e+06
M117T41	Succinic acid	117.019	41.2	118.027	3.87924	C4H6O4	[M-H]-	Carboxylic acids and derivatives	Dicarboxylic acids and derivatives	C00042	Cancer: overview; Metabolism of cofactors and vitamins; Chemical structure transformation maps; Signal transduction; Nervous system; Endocrine system; Carbohydrate metabolism; Xenobiotics biodegradation and metabolism; Amino acid metabolism; Energy metabolism; Global and overview maps	110-15-6	HMDB0000254	BioDeepDB	2	neg	7.41497e+08	7.43628e+08	7.26648e+08	7.42802e+08	7.39233e+08	6.99892e+08	1.04757e+09	2.22008e+08	4.928e+08	1.95331e+08	1.91215e+08	7.19729e+08	6.73098e+08	4.71744e+08	1.42371e+08	6.51284e+08	6.22783e+08	6.58736e+08	3.43008e+08	3.08668e+08	4.43474e+08	1.80471e+08	6.60519e+08	4.57588e+08	1.5403e+08	3.66757e+08	3.72832e+08	1.06815e+08	3.39612e+08	1.02557e+08
M325T64_2	Sucrose	325.11	63.6	342.116	4.41081	C12H22O11	[M+H-H2O]+	Organooxygen compounds	Carbohydrates and carbohydrate conjugates	C00089	Membrane transport; Sensory system; Digestive system; Carbohydrate metabolism; Global and overview maps	57-50-1	HMDB0000258	BioDeepDB	2	pos	9.01458e+07	8.20945e+07	8.53057e+07	7.47526e+07	7.34175e+07	7.656e+07	7.79961e+07	5.73074e+07	6.94855e+07	7.37967e+07	6.12452e+07	6.17686e+07	3.27893e+07	2.62872e+07	3.7003e+07	6.71677e+07	6.5219e+07	7.35073e+07	6.02037e+07	6.2901e+07	5.74508e+07	8.22712e+07	6.21063e+07	8.45359e+07	6.73749e+07	6.17797e+07	6.7192e+07	8.26877e+07	8.55071e+07	8.92985e+07
M279T150	Sulfamethazine	279.097	150.2	278.084	22.9311	C12H14N4O2S	[M+H]+	Benzene and substituted derivatives	Benzenesulfonamides	C19530		57-68-1	HMDB0015522	BioDeepDB	2	pos	3.72755e+06	6.90315e+06	3.67806e+06	2.73659e+06	3.37121e+06	2.16284e+06	1.54815e+06	2.32037e+06	1.71161e+06	2.71101e+06	3.02889e+06	2.56523e+06	4.96007e+06	4.89236e+06	4.95181e+06	1.80229e+06	1.54162e+06	1.41011e+06	2.77792e+06	2.75303e+06	2.66917e+06	5.64494e+06	6.33743e+06	5.49262e+06	6.74769e+06	6.77526e+06	6.8356e+06	2.31439e+06	1.69896e+06	1.68964e+06
M427T577_1	Taraxerol	427.347	577.1	426.386	23.7711	C30H50O	[M+H]+	Prenol lipids	Sesterterpenoids	C08637	Global and overview maps; Metabolism of terpenoids and polyketides	127-22-0	HMDB0034920	BioDeepDB	2	pos	2.80368e+07	6.72388e+07	8.043e+07	6.20759e+07	7.5404e+07	9.75866e+07	1.32766e+08	3.99265e+07	3.7051e+07	3.21749e+07	3.10771e+07	2.41735e+07	2.61083e+07	1.9017e+07	1.09208e+07	3.14263e+07	4.14845e+07	3.10021e+07	4.95374e+07	2.83093e+07	1.27494e+07	2.13833e+07	2.64059e+07	2.3006e+07	3.29502e+07	2.68127e+07	2.67617e+07	2.24424e+07	2.61861e+07	2.02801e+07
M149T41	Tartaric acid	149.009	41.2	150.016	2.84547	C4H6O6	[M-H]-	Organooxygen compounds	Carbohydrates and carbohydrate conjugates	C00898	Carbohydrate metabolism; Global and overview maps	87-69-4/526-83-0	HMDB0000956	BioDeepDB	2	neg	3.61922e+08	3.46996e+08	3.7248e+08	4.02643e+08	4.01622e+08	4.04377e+08	2.62742e+08	2.72825e+08	2.68385e+08	4.25026e+08	4.00347e+08	4.16823e+08	2.99028e+08	2.86199e+08	2.93791e+08	8.34629e+08	8.60841e+08	8.71971e+08	5.99675e+08	6.12519e+08	6.17554e+08	6.8087e+08	7.15942e+08	6.73774e+08	6.32388e+08	5.79948e+08	6.70534e+08	6.51576e+08	6.80052e+08	6.48848e+08
M303T292	Taxifolin	303.05	291.9	304.058	1.8935	C15H12O7	[M-H]-	Flavonoids	Flavans	C01617	Chemical structure transformation maps; Biosynthesis of other secondary metabolites; Global and overview maps	480-18-2		BioDeepDB	2	neg	3.45459e+07	4.41368e+07	4.19099e+07	3.23558e+07	2.92823e+07	3.56996e+07	1.02412e+07	1.1072e+07	1.22762e+07	1.44556e+08	1.4685e+08	1.24624e+08	7.01878e+07	6.8335e+07	5.9913e+07	406051	946209	601678	2.38072e+07	2.5141e+07	2.51012e+07	9.87218e+06	1.18105e+07	9.42404e+06	2.50421e+07	2.81038e+07	2.46345e+07	2.45898e+07	2.34129e+07	2.62826e+07
M427T214_1	Tetracycline	427.156	213.9	444.153	23.7244	C22H24N2O8	[M+H-H2O]+	Tetracyclines		C06570	Global and overview maps; Metabolism of terpenoids and polyketides; Digestive system	60-54-8	HMDB0014897	mzCloud	2	pos	1.13434e+07	1.12777e+07	1.2502e+07	9.28452e+06	9.82908e+06	8.8985e+06	8.43258e+06	8.95668e+06	9.53991e+06	1.14182e+07	8.04695e+06	8.87841e+06	8.37901e+06	8.99042e+06	2.61761e+06	4.33992e+07	4.36541e+07	4.65614e+07	5.31756e+06	2.23039e+06	3.74058e+06	2.2561e+06	2.61763e+06	2.7844e+06	7.11045e+06	3.34243e+06	1.65057e+06	4.4825e+06	4.84152e+06	4.4141e+06
M171T177	Tetrahydrodipicolinate	171.064	177	171.053	9.50134	C7H9NO4	[M]+	Carboxylic acids and derivatives	Amino acids, peptides, and analogues	C03972	Amino acid metabolism; Biosynthesis of other secondary metabolites; Global and overview maps	2353-17-5	HMDB0012289	BioDeepDB	2	pos	3.9645e+06	5.12892e+06	4.96636e+06	5.0844e+06	4.8407e+06	6.04418e+06	5.06181e+06	3.88284e+06	5.03648e+06	5.56429e+06	4.5472e+06	5.04694e+06	5.06754e+06	4.36735e+06	3.79415e+06	5.18292e+06	4.85838e+06	4.7374e+06	5.22831e+06	5.75663e+06	5.62099e+06	5.04827e+06	5.82022e+06	3.94979e+06	4.88409e+06	4.81081e+06	5.78198e+06	5.50239e+06	5.25279e+06	5.63756e+06
M136T86	Tetrahydropteridine	136.075	86.4	136.075	0.73489	C6H8N4	[M]+	Pteridines and derivatives		C05650		10593-78-9	HMDB0001216	BioDeepDB	2	pos	1.82144e+07	1.90489e+07	1.77905e+07	2.22367e+07	2.2126e+07	2.28612e+07	2.05241e+07	1.98643e+07	1.8426e+07	1.2187e+07	1.145e+07	1.15931e+07	2.3566e+07	2.39323e+07	1.80183e+07	1.81521e+07	1.77123e+07	1.86026e+07	1.37905e+07	1.37004e+07	1.30623e+07	2.4429e+07	2.3388e+07	2.35006e+07	1.97146e+07	1.93028e+07	1.9164e+07	1.61199e+07	1.64938e+07	1.68584e+07
M697T547_2	Thalicarpine	697.362	547.4	696.341	19.1067	C41H48N2O8	[M+H]+	Aporphines	Amines	C09655		5373-42-2		MetaDNA	2	pos	2.71168e+08	2.31554e+08	9.3978e+07	4.80761e+07	4.17713e+06	4.8193e+07	1.45263e+08	6.19405e+07	1.57366e+08	1.43429e+08	6.19242e+07	1.46975e+08	1.73907e+07	1.48872e+07	5.82135e+07	3.4506e+07	4.35237e+07	1.81049e+06	9.30505e+06	6.623e+06	5.50458e+06	2.3186e+07	2.45924e+07	1.94286e+07	5.29706e+08	5.4089e+08	5.58869e+08	1.16742e+08	1.28429e+08	1.00464e+08
M265T43	Thiamine	265.111	43.4	265.112	1.99209	C12H17N4OS	[M+H]+	Diazines	Pyrimidines and pyrimidine derivatives	C00378	Metabolism of cofactors and vitamins; Membrane transport; Digestive system; Folding, sorting and degradation; Global and overview maps	59-43-8	HMDB0000235	BioDeepDB	2	pos	1.82911e+08	1.84774e+08	1.83957e+08	6.16655e+07	5.62721e+07	6.01556e+07	1.43259e+07	1.2324e+07	1.37905e+07	1.15396e+08	1.16477e+08	9.58826e+07	4.05478e+07	3.51184e+07	3.88783e+07	3.79834e+07	3.87593e+07	3.93506e+07	1.04712e+07	1.05511e+07	9.41803e+06	1.74199e+07	1.7172e+07	1.74373e+07	5.29453e+07	4.9306e+07	6.81643e+07	2.24652e+07	2.2831e+07	2.37702e+07
M135T45	Threonic acid	135.03	44.9	136.037	2.96232	C4H8O5	[M-H]-	Organooxygen compounds	Carbohydrates and carbohydrate conjugates	C01620	Carbohydrate metabolism; Global and overview maps	3909-12-4/7306-96-9/70753-61-6	HMDB0000943	BioDeepDB	2	neg	1.08291e+08	1.26981e+08	9.61103e+07	1.19826e+08	1.06396e+08	1.1068e+08	1.1673e+08	1.13497e+08	1.14223e+08	1.16475e+08	9.92662e+07	1.41869e+08	1.20683e+08	1.11746e+08	1.06779e+08	1.12022e+08	9.33326e+07	1.16295e+08	1.15547e+08	1.15386e+08	1.42252e+08	1.31064e+08	1.3212e+08	1.25492e+08	1.33719e+08	1.2057e+08	1.28704e+08	1.1584e+08	1.24589e+08	1.05736e+08
M127T94	Thymine	127.05	93.6	126.043	3.74657	C5H6N2O2	[M+H]+	Diazines	Pyrimidines and pyrimidine derivatives	C00178	Global and overview maps; Nucleotide metabolism	65-71-4	HMDB0000262	MoNA	2	pos	1.84012e+06	1.87995e+06	1.97743e+06	1.42319e+06	1.37026e+06	1.39536e+06	2.9788e+06	3.07073e+06	3.07388e+06	955104	944960	1.02616e+06	658814	2.63377e+06	2.39318e+06	521091	528108	507324	1.49824e+06	2.01723e+06	1.5475e+06	4.32371e+06	4.11312e+06	3.20031e+06	2.35782e+06	2.30037e+06	2.37633e+06	787873	763140	797979
M417T425	Tigogenin	417.337	425.1	416.329	1.73481	C27H44O3	[M+H]+	Organooxygen compounds	Alcohols and polyols	C08914		77-60-1		MetaDNA	2	pos	9.08755e+06	8.17684e+06	1.06195e+07	1.8651e+07	1.92034e+07	1.89935e+07	4.24026e+07	4.72302e+07	2.84796e+07	1.49584e+07	9.76137e+06	1.31935e+07	2.16902e+07	2.04553e+07	1.9875e+07	9.75005e+06	9.05005e+06	2.19787e+07	6.80687e+06	5.36659e+06	7.05676e+06	1.66031e+07	1.5902e+07	1.49946e+07	2.05584e+07	1.8011e+07	1.98427e+07	7.01921e+06	9.50914e+06	1.04001e+07
M580T442_1	Tokoronin	580.373	442	580.361	19.8152	C32H52O9	[M]+	Organooxygen compounds	Alcohols and polyols	C08916		27530-69-4		MetaDNA	2	pos	1.24142e+07	1.24646e+07	1.46003e+07	1.46022e+07	1.08477e+07	1.01509e+07	3.72713e+07	4.4515e+07	5.95843e+07	1.40809e+07	2.6356e+07	3.34109e+07	1.85514e+07	2.15875e+07	1.51131e+07	8.85474e+06	7.37067e+06	7.49894e+06	1.39888e+07	6.83435e+06	1.1662e+07	1.59122e+07	2.62184e+07	3.53512e+07	4.91766e+07	4.8758e+07	4.92243e+07	3.80085e+07	3.6275e+07	3.54878e+07
M149T398	trans-Cinnamate	149.058	398.3	148.052	11.8252	C9H8O2	[M+H]+	Cinnamic acids and derivatives		C00423	Metabolism of cofactors and vitamins; Biosynthesis of other secondary metabolites; Amino acid metabolism; Chemical structure transformation maps; Global and overview maps	140-10-3		BioDeepDB	2	pos	6.62907e+06	5.94097e+06	5.94443e+06	2.6452e+07	2.69306e+07	2.60152e+07	6.08803e+06	5.61038e+06	5.48328e+06	1.397e+07	1.36742e+07	1.43705e+07	4.72392e+06	6.77652e+06	5.52424e+06	1.22606e+07	1.18908e+07	1.42757e+07	1.35278e+07	1.27423e+07	1.23302e+07	1.05063e+07	1.0444e+07	1.07647e+07	1.28644e+07	1.31054e+07	1.42553e+07	8.57699e+06	8.63149e+06	8.7745e+06
M293T398	trans-Cinnamoyl beta-D-glucoside	293.101	398.3	310.105	10.6927	C15H18O7	[M+H-H2O]+	Benzene and substituted derivatives	Alcohols and polyols	C04164				MetaDNA	2	pos	1.41642e+07	1.42723e+07	5.32994e+07	1.78925e+07	1.09366e+07	1.17005e+07	5.50194e+07	1.26368e+06	6.60234e+06	1.41752e+07	1.45645e+07	1.0368e+07	5.72829e+07	1.09535e+07	1.33979e+07	2.27043e+06	4.00523e+06	4.7066e+06	1.41548e+08	1.1932e+08	1.71071e+08	1.3615e+08	1.50156e+08	1.6384e+08	2.26066e+08	1.947e+08	2.28949e+08	9.8701e+07	1.32645e+08	1.33856e+08
M177T594	trans-Ferulic acid	177.054	594.2	194.058	19.96	C10H10O4	[M+H-H2O]+	Cinnamic acids and derivatives	Hydroxycinnamic acids and derivatives	C01494	Chemical structure transformation maps; Biosynthesis of other secondary metabolites; Global and overview maps	537-98-4/1135-24-6	HMDB0000954	BioDeepDB	2	pos	4.05975e+07	3.38951e+07	3.23201e+07	4.78305e+07	3.29405e+07	4.63463e+07	4.25037e+07	3.91612e+07	3.74913e+07	3.13826e+07	4.10959e+07	4.14455e+07	3.82598e+07	3.80453e+07	5.67668e+07	3.16267e+07	3.46687e+07	3.5683e+07	4.64868e+07	3.59407e+07	3.65257e+07	4.10676e+07	4.00924e+07	2.79946e+07	3.37224e+07	3.31967e+07	3.44706e+07	3.19682e+07	2.80192e+07	3.80659e+07
M209T249	trans-Isoasarone	209.117	248.7	208.11	0.765987	C12H16O3	[M+H]+	Benzene and substituted derivatives	Phenols and derivatives	C17846		2883-98-9	HMDB0031469	BioDeepDB	2	pos	5.51751e+07	5.53724e+07	5.49007e+07	3.76083e+07	3.61879e+07	3.56e+07	1.15607e+08	1.06281e+08	1.10317e+08	6.25007e+07	6.23699e+07	6.87149e+07	3.58537e+07	5.30569e+07	3.55897e+07	3.77267e+07	3.65925e+07	3.95535e+07	4.11782e+07	4.12033e+07	4.41736e+07	2.19051e+07	2.20167e+07	2.59094e+07	3.1185e+07	1.4035e+07	1.27316e+07	4.08875e+07	4.06758e+07	4.07107e+07
M211T336	Traumatic Acid	211.132	336.2	228.136	14.0901	C12H20O4	[M+H-H2O]+	Fatty Acyls	Lineolic acids and derivatives	C16308	Lipid metabolism; Global and overview maps	6402-36-4	HMDB00933	BioDeepDB	2	pos	3.4964e+07	3.34939e+07	3.38562e+07	2.59355e+07	2.51436e+07	2.44064e+07	3.73261e+07	3.86791e+07	4.11747e+07	2.18699e+07	2.46052e+07	2.37172e+07	2.22783e+07	2.29512e+07	2.28227e+07	2.62895e+07	2.55933e+07	2.55686e+07	6.37867e+06	5.36393e+06	6.30181e+06	1.24486e+07	1.35336e+07	1.40818e+07	1.46879e+07	1.28027e+07	1.44927e+07	2.01454e+07	1.93137e+07	2.11362e+07
M341T63	Trehalose	341.108	63.3	342.116	2.72	C12H22O11	[M-H]-	Organooxygen compounds	Carbohydrates and carbohydrate conjugates	C01083	Carbohydrate metabolism; Membrane transport; Global and overview maps	99-20-7	HMDB0000975	BioDeepDB	2	neg	3.28843e+07	3.3919e+07	4.1556e+07	3.76959e+07	4.54159e+07	4.31611e+07	6.93312e+07	6.36569e+07	6.0676e+07	2.42714e+07	2.61933e+07	2.57676e+07	3.38312e+07	4.34976e+07	4.16787e+07	2.56211e+07	3.13897e+07	2.41852e+07	2.35251e+07	2.41128e+07	2.38249e+07	3.36891e+07	3.71989e+07	3.74557e+07	4.09218e+07	4.90295e+07	4.78609e+07	7.69615e+07	7.32711e+07	7.59716e+07
M127T147	Triacetate lactone	127.037	146.8	126.032	14.7673	C6H6O3	[M+H]+	Endogenous Metabolites		C02752		675-10-5		mzCloud	2	pos	9.65301e+07	9.43588e+07	9.71919e+07	1.76881e+07	1.72481e+07	1.71745e+07	7.15774e+07	7.06226e+07	7.16019e+07	1.13417e+08	1.16853e+08	1.15272e+08	1.07017e+07	8.39514e+07	4.26638e+07	9.77472e+07	5.1448e+07	5.13249e+07	6.27648e+07	4.40368e+07	7.37865e+07	9.60438e+07	9.70362e+07	9.72095e+07	5.14319e+07	5.17984e+07	5.12165e+07	8.9427e+07	8.9197e+07	8.93654e+07
M138T65	Trigonelline	138.054	64.8	137.048	6.18934	C7H7NO2	[M+H]+	Alkaloids and derivatives		C01004	Metabolism of cofactors and vitamins	535-83-1	HMDB0000875	MoNA	2	pos	3.66702e+08	3.53036e+08	3.89152e+08	3.65658e+08	3.98211e+08	3.48799e+08	3.64231e+08	3.3346e+08	3.19199e+08	3.5822e+08	3.64322e+08	3.30815e+08	3.25175e+08	3.61282e+08	4.70668e+08	3.45689e+08	3.96478e+08	3.76258e+08	3.73845e+08	3.66363e+08	3.90904e+08	3.90514e+08	4.02399e+08	3.76138e+08	3.74112e+08	3.64099e+08	3.65747e+08	3.48668e+08	3.58115e+08	3.6178e+08
M167T107_1	Tropate	167.07	106.6	166.063	3.44766	C9H10O3	[M+H]+	Hydroxy acids and derivatives	Beta hydroxy acids and derivatives	C01456	Chemical structure transformation maps; Biosynthesis of other secondary metabolites; Global and overview maps	552-63-6 / 529-64-6 552-63-6 / 529-64-6 / 529-64-6; 552-63-6	HMDB0062590	BioDeepDB	2	pos	2.38222e+07	2.09782e+07	2.54701e+07	3.9036e+06	4.01617e+06	3.62366e+06	9.90328e+07	9.83649e+07	9.48594e+07	1.77506e+07	1.57518e+07	1.04584e+07	4.83807e+07	4.3482e+07	4.82387e+07	2.33129e+06	3.29827e+06	2.38937e+06	4.51916e+07	4.31704e+07	4.52501e+07	6.3697e+06	6.5448e+06	6.96427e+06	1.75505e+07	1.71739e+07	1.66586e+07	1.25598e+07	1.21504e+07	1.25227e+07
M138T86	Tyrosol	138.054	86.1	138.068	5.10814	C8H10O2	[M]+	Phenols	Tyrosols and derivatives	C06044	Amino acid metabolism; Global and overview maps	501-94-0	HMDB0004284	BioDeepDB	2	pos	1.23423e+07	1.32387e+07	1.23262e+07	1.45554e+07	1.45142e+07	1.46277e+07	1.20873e+07	1.16945e+07	1.14845e+07	1.10935e+07	1.07941e+07	1.1277e+07	1.1469e+07	1.16627e+07	1.77974e+07	1.25591e+07	1.20427e+07	1.24762e+07	9.87244e+06	1.01474e+07	9.99082e+06	9.05808e+06	9.212e+06	8.70753e+06	1.31922e+07	1.29035e+07	1.27616e+07	1.29253e+07	1.33215e+07	1.3348e+07
M591T234_2	UDP-N-acetyl-beta-L-fucosamine	591.126	233.7	591.087	19.2307	C17H27N3O16P2	[M]+			C20774	Glycan biosynthesis and metabolism; Global and overview maps			BioDeepDB	2	pos	1.59201e+07	1.60647e+07	1.21278e+07	1.14617e+07	9.00062e+06	1.19206e+07	1.33908e+07	1.05914e+07	1.96446e+07	1.00437e+07	2.65174e+07	2.56277e+07	2.05714e+07	1.56761e+07	736100	643800	605675	711630	1.95989e+07	4.28338e+07	1.99113e+07	7.25687e+06	7.40856e+06	4.25026e+06	2.99745e+07	3.01452e+07	6.3574e+06	7.86966e+06	1.10038e+07	1.65911e+07
M187T136	Undecanoic acid	186.955	135.6	186.162	5.97615	C11H22O2	[M+H]+	Fatty Acyls	Fatty acids and conjugates	C17715		112-37-8	HMDB0000947	BioDeepDB	2	pos	1.28153e+08	1.26575e+08	1.17869e+08	8.31916e+07	7.61388e+07	7.56671e+07	4.74365e+07	4.8126e+07	5.01831e+07	4.1638e+07	4.09616e+07	4.06588e+07	8.04908e+06	7.24413e+06	7.10551e+06	4.71069e+07	4.46871e+07	5.15509e+07	1.5678e+07	1.32814e+07	1.13741e+07	3.11617e+07	2.98134e+07	3.15676e+07	2.27187e+07	2.46844e+07	2.43889e+07	3.73093e+07	3.8931e+07	4.15019e+07
M113T71_2	Uracil	113.034	70.7	112.027	0.672361	C4H4N2O2	[M+H]+	Diazines	Pyrimidines and pyrimidine derivatives	C00106	Metabolism of cofactors and vitamins; Metabolism of other amino acids; Global and overview maps; Nucleotide metabolism	66-22-8	HMDB0000300	BioDeepDB	2	pos	4.54696e+07	4.28982e+07	5.48423e+07	5.45125e+07	5.03964e+07	5.66762e+07	5.11755e+07	4.76843e+07	3.48173e+07	5.45157e+07	5.56554e+07	4.53522e+07	4.68794e+07	4.3084e+07	4.96986e+07	5.50655e+07	4.36404e+07	4.40275e+07	4.82619e+07	4.95673e+07	4.18807e+07	4.18835e+07	4.19676e+07	4.59529e+07	4.65015e+07	5.24128e+07	4.78672e+07	4.56913e+07	4.42027e+07	4.82725e+07
M157T33	Uracil 5-carboxylate	156.964	33.5	156.017	11.446	C5H4N2O4	[M+H]+			C03030		23945-44-0		BioDeepDB	2	pos	7.40353e+06	1.88463e+06	8.67867e+06	1.01576e+07	8.36157e+06	8.96142e+06	9.52152e+06	9.99766e+06	1.32849e+07	7.81109e+06	9.0309e+06	7.16669e+06	9.86251e+06	1.09935e+07	773159	1.12785e+07	9.11765e+06	1.08194e+07	1.10148e+07	1.17894e+07	1.33528e+07	9.17311e+06	7.48344e+06	8.12839e+06	1.17165e+07	1.19054e+07	1.29892e+07	1.08611e+07	8.33608e+06	1.2751e+07
M169T231	Uric acid	169.048	231.1	168.028	8.70879	C5H4N4O3	[M+H]+	Imidazopyrimidines	Purines and purine derivatives	C00366	Global and overview maps; Nucleotide metabolism; Digestive system	69-93-2	HMDB0000289	BioDeepDB	2	pos	7.48065e+08	6.45507e+08	7.72554e+08	5.16761e+08	3.6188e+08	4.95793e+08	3.23002e+08	3.68113e+08	2.71697e+08	2.81617e+08	3.06655e+08	2.741e+08	2.40155e+08	2.57621e+08	6.46982e+08	3.24827e+08	2.50546e+08	2.78626e+08	2.54266e+08	2.24349e+08	2.25256e+08	2.58747e+08	2.50023e+08	2.51632e+08	2.56146e+08	2.4217e+08	2.31362e+08	3.21307e+08	2.60637e+08	2.46589e+08
M243T72_1	Uridine	243.061	71.7	244.07	4.21293	C9H12N2O6	[M-H]-	Pyrimidine nucleosides		C00299	Membrane transport; Global and overview maps; Nucleotide metabolism	58-96-8	HMDB0000296	BioDeepDB	2	neg	9.26528e+07	8.16916e+07	9.83125e+07	9.60442e+07	9.89684e+07	1.033e+08	8.45391e+07	8.73484e+07	8.16451e+07	4.52457e+07	5.02087e+07	4.70952e+07	7.83259e+07	8.34838e+07	9.04817e+07	1.01968e+08	1.02596e+08	9.88062e+07	5.6904e+07	4.80456e+07	4.44009e+07	1.11079e+08	9.30322e+07	1.24677e+08	9.78385e+07	9.85462e+07	9.54501e+07	6.64182e+07	7.65826e+07	6.92081e+07
M606T41_1	Uridine diphosphate-N-acetylglucosamine	606.068	41.2	607.082	9.56988	C17H27N3O17P2	[M-H]-	Pyrimidine nucleotides	Pyrimidine nucleotide sugars	C00043	Endocrine and metabolic disease; Drug resistance: antimicrobial; Carbohydrate metabolism; Biosynthesis of other secondary metabolites; Glycan biosynthesis and metabolism; Global and overview maps	528-04-1	HMDB0000290	BioDeepDB	2	neg	1.42929e+07	1.40308e+07	9.75383e+06	4.9148e+06	6.20054e+06	5.37555e+06	5.498e+06	6.66949e+06	5.40864e+06	1.49973e+06	2.92988e+06	2.91188e+06	1.02004e+07	5.38054e+06	1.11796e+07	2.36376e+06	2.4778e+06	2.51033e+06	2.72561e+06	2.37293e+06	2.88089e+06	7.22021e+06	7.13627e+06	7.1968e+06	4.12227e+06	8.75072e+06	7.75266e+06	4.3492e+06	6.20218e+06	3.946e+06
M137T70	Urocanic acid	137.036	70.3	138.043	0.904875	C6H6N2O2	[M-H]-	Azoles	Imidazoles	C00785	Amino acid metabolism; Global and overview maps	104-98-3	HMDB0000301	BioDeepDB	2	neg	3.66696e+06	7.51938e+06	3.67641e+06	1.97826e+06	2.34773e+06	2.86442e+06	5.22744e+06	5.25896e+06	4.6452e+06	3.88525e+06	4.25863e+06	4.02768e+06	6.04268e+06	7.77232e+06	6.70053e+06	3.57129e+06	4.61067e+06	4.09754e+06	1.60251e+07	5.51799e+06	5.63252e+06	3.07238e+06	4.2844e+06	2.09926e+06	4.33084e+06	5.75553e+06	5.74559e+06	5.4574e+06	5.39769e+06	2.63631e+06
M375T518	Ursodeoxycholic acid	375.288	518	392.293	4.26339	C24H40O4	[M+H-H2O]+	Steroids and steroid derivatives	Bile acids, alcohols and derivatives	C07880	Lipid metabolism	128-13-2	HMDB0000946	BioDeepDB	2	pos	1.88587e+07	1.81053e+07	1.80165e+07	2.74583e+07	2.95091e+07	2.51732e+07	4.57884e+06	3.71189e+06	3.86986e+06	1.26759e+07	1.29619e+07	1.41239e+07	2.25496e+06	8.10991e+06	7.52282e+06	4.62509e+07	6.11822e+07	1.78871e+07	5.34972e+06	1.60995e+06	5.3207e+06	1.77994e+07	1.8462e+07	1.9303e+07	151818	204408	316163	7.41869e+06	8.0597e+06	2.235e+06
M439T652	Ursolic acid	439.352	652	456.36	1.28826	C30H48O3	[M+H-H2O]+	Prenol lipids	Triterpenoids	C08988		77-52-1	HMDB0002395	mzCloud	2	pos	3.96119e+08	5.7718e+08	7.88054e+08	7.4332e+09	4.49332e+09	7.0614e+08	2.98521e+08	5.39534e+07	1.56495e+08	7.85379e+08	5.07964e+08	3.85163e+08	1.31381e+09	1.91238e+08	3.29405e+08	9.03293e+08	9.15474e+08	5.46259e+08	1.55715e+08	4.12959e+08	4.16665e+08	1.37993e+09	2.65972e+09	1.33295e+09	5.17583e+07	1.79091e+08	2.00733e+08	7.09692e+07	1.20407e+08	4.49245e+07
M169T364	Vanillic acid	169.049	364	168.042	3.4073	C8H8O4	[M+H]+	Benzene and substituted derivatives	Benzoic acids and derivatives	C06672	Xenobiotics biodegradation and metabolism; Global and overview maps	121-34-6	HMDB0000484	BioDeepDB	2	pos	2.6332e+07	2.63981e+07	2.68633e+07	6.41509e+07	7.74673e+07	5.36288e+07	7.1103e+07	6.75714e+07	7.19063e+07	3.18463e+07	3.37963e+07	4.57997e+07	7.31273e+07	6.34839e+07	7.00788e+07	2.36255e+07	2.34417e+07	2.37187e+07	6.04919e+07	4.73548e+07	4.88469e+07	8.60764e+07	8.55948e+07	8.44119e+07	7.99243e+07	8.217e+07	8.08399e+07	8.51917e+07	8.38167e+07	8.54209e+07
M181T242	Vanillylmandelic acid	181.048	242.2	198.053	8.83741	C9H10O5	[M+H-H2O]+	Phenols	Methoxyphenols	C05584	Amino acid metabolism; Global and overview maps	55-10-7	HMDB0000291	BioDeepDB	2	pos	7.30778e+06	3.52148e+06	6.8061e+06	3.59086e+06	4.48156e+06	4.34082e+06	7.72418e+06	1.56786e+07	2.01854e+07	1.14918e+07	7.5809e+06	9.6474e+06	9.35406e+06	6.48694e+06	7.00346e+06	4.23065e+06	3.06006e+06	3.67657e+06	5.1508e+06	5.56166e+06	6.88721e+06	3.90186e+06	4.19655e+06	4.63041e+06	9.04753e+06	7.0991e+06	9.9312e+06	5.49256e+06	3.83877e+06	5.92159e+06
M167T89	Vanylglycol	167.07	88.9	184.074	7.18264	C9H12O4	[M+H-H2O]+	Phenols	Methoxyphenols	C05594	Amino acid metabolism; Global and overview maps	534-82-7/67423-45-4	HMDB0001490	BioDeepDB	2	pos	2.37874e+06	9.22178e+06	2.37864e+06	1.26059e+06	1.10462e+06	1.23842e+06	2.09208e+07	5.31059e+06	5.39664e+06	1.19268e+07	1.36939e+07	1.71282e+07	1.4269e+07	3.31318e+07	7.65708e+06	924908	989879	949667	7.81455e+06	9.87007e+06	9.0373e+06	925220	1.08277e+06	924887	1.15533e+07	1.12593e+07	1.38075e+07	7.14777e+06	8.00186e+06	8.00486e+06
M387T330_1	Versicolorone	387.14	329.9	386.1	6.3323	C20H18O8	[M+H]+			C20504	Biosynthesis of other secondary metabolites; Global and overview maps			BioDeepDB	2	pos	2.01743e+08	2.00306e+08	1.18359e+08	1.76629e+08	1.89812e+08	1.8061e+08	2.85338e+08	2.90742e+08	3.13527e+08	1.01024e+08	1.0133e+08	1.15094e+08	2.19018e+08	2.06084e+08	2.09317e+08	2.82439e+08	3.21951e+08	3.04859e+08	1.78376e+08	1.8269e+08	1.978e+08	4.57964e+07	7.43229e+07	6.92349e+07	8.08713e+07	9.5702e+07	7.66942e+07	3.50625e+08	2.79983e+08	3.45989e+08
M433T260	Vitexin	433.109	260.5	432.106	8.10631	C21H20O10	[M+H]+	Flavonoids	Flavonoid glycosides	C01460	Biosynthesis of other secondary metabolites	3681-93-4		BioDeepDB	2	pos	364469	352326	325924	545624	534558	511782	701202	2.30837e+06	2.05613e+06	663998	640848	521262	6.37449e+06	5.05884e+06	6.46365e+06	255732	238182	255457	3.35552e+06	1.00136e+06	3.23856e+06	3.0825e+06	851965	3.02236e+06	1.21047e+07	1.16141e+07	1.14765e+07	305855	295645	305882
M152T41	Xanthine	152.035	40.6	152.033	11.1816	C5H4N4O2	[M]+	Imidazopyrimidines	Purines and purine derivatives	C00385	Chemical structure transformation maps; Biosynthesis of other secondary metabolites; Global and overview maps; Nucleotide metabolism	69-89-6	HMDB0000292	BioDeepDB	2	pos	4.17137e+08	5.8892e+08	5.52097e+08	1.79206e+08	1.26322e+08	1.38377e+08	5.75164e+08	7.42634e+08	7.14861e+08	4.40647e+08	4.21226e+08	3.89263e+08	4.00706e+08	3.8652e+08	5.337e+08	1.45875e+08	1.68746e+08	5.93561e+07	3.57602e+08	3.73789e+08	4.44186e+08	1.48569e+08	1.25902e+08	2.2429e+08	4.20022e+08	3.0457e+08	2.82533e+08	1.93831e+08	1.89605e+08	1.96311e+08
M415T644_1	Yamogenin	415.315	643.7	414.313	11.7133	C27H42O3	[M+H]+	Prenol lipids	triterpenoids	C08918		512-06-1 / 512-04-9		BioDeepDB	2	pos	1.07063e+08	1.04282e+08	1.24571e+08	9.24901e+07	9.18106e+07	9.01716e+07	4.80926e+07	6.0284e+07	3.32699e+07	6.1702e+07	6.9011e+07	6.64456e+07	5.61422e+07	6.26507e+07	6.33322e+07	3.98671e+07	4.88185e+07	3.81191e+07	3.15962e+07	3.97589e+07	3.56922e+07	8.15817e+07	7.16619e+07	6.8714e+07	4.08474e+07	4.18876e+07	3.92453e+07	3.08061e+07	4.1098e+07	3.94603e+07

## Sheet: Table S2
Table S2 A quantitative dataset of metabolites in 10 L. litseifolius samples from different geographical origins, as determined by GC-MS analysis.
name	rtmin	RI	KEGG	HMDB	Class	Sub_class	Super_class	LL-PTW1	LL-PTW2	LL-PTW3	LL-NC1	LL-NC2	LL-NC3	LL-DJS1	LL-DJS2	LL-DJS3	LL-QG1	LL-QG2	LL-QG3	LL-FGS1	LL-FGS2	LL-FGS3	LL-HKC1	LL-HKC2	LL-HKC3	LL-NFS1	LL-NFS2	LL-NFS3	LL-SKC1	LL-SKC2	LL-SKC3	LL-YLZ1	LL-YLZ2	LL-YLZ3	LL-MYX1	LL-MYX2	LL-MYX3	QC1	QC2	QC3	QC4	QC5	QC6	QC7
Lactic Acid	10.9382	1058.85	C00186					583852	572031	654815	643028	675092	690710	1.05076e+06	967354	1.05944e+06	620528	564138	561751	2.40561e+06	2.43337e+06	2.24818e+06	2.68236e+06	2.67062e+06	2.77842e+06	7.9751e+06	7.97598e+06	8.24288e+06	5.63531e+06	5.61452e+06	5.47415e+06	6.99767e+06	6.91523e+06	8.3669e+06	977882	975789	953432	2.57798e+06	2.80207e+06	2.59321e+06	2.67612e+06	2.61489e+06	2.76177e+06	2.83201e+06
n-Butylamine	11.8347	1088.45						118458	150265	137454	179718	186937	188315	194661	166117	179291	170728	176510	174275	227574	228575	221054	158321	173705	160463	206081	204610	215040	208511	191475	201031	169886	175352	213058	220476	245143	227123	161659	196990	194466	199006	187738	183734	170718
L-Serine	16.6035	1254.16	C00065	HMDB0000187	Carboxylic acids and derivatives	Amino acids, peptides, and analogues	Organic acids and derivatives	1.26088e+06	1.22053e+06	1.31006e+06	619818	681814	675013	606433	557975	634142	162524	170991	169891	446196	432195	453733	399137	373053	452554	440994	451211	462849	439421	451598	412619	228218	255014	290526	383447	369130	377383	509940	463239	456124	447256	474434	472738	486329
Glycerol	17.1596	1274.09	C00116	HMDB0000131	Organooxygen compounds	Carbohydrates and carbohydrate conjugates	Organic oxygen compounds	3.37209e+06	3.07555e+06	3.23167e+06	3.6622e+06	4.15659e+06	4.05392e+06	2.32492e+06	1.6876e+06	1.93616e+06	2.67266e+06	2.5028e+06	2.44479e+06	2.41104e+06	2.55037e+06	2.45925e+06	2.90563e+06	2.97037e+06	3.04448e+06	2.90051e+06	2.95629e+06	2.9803e+06	3.59177e+06	3.41567e+06	3.48588e+06	4.51351e+06	4.41747e+06	5.19274e+06	2.65945e+06	2.77376e+06	2.66185e+06	3.18376e+06	3.12516e+06	2.96701e+06	3.14536e+06	2.80051e+06	3.15938e+06	2.97543e+06
Butanedioic acid	18.2068	1312.21	C00042					1.01278e+06	994364	1.03002e+06	716245	766480	772489	721450	702799	708041	883706	808347	802245	1.09689e+06	1.08435e+06	1.08766e+06	1.35962e+06	1.32655e+06	1.39022e+06	1.26404e+06	1.27753e+06	1.30457e+06	2.19235e+06	2.15657e+06	2.21225e+06	1.36134e+06	1.36044e+06	1.60815e+06	620372	618640	620855	1.15711e+06	1.11939e+06	1.0924e+06	1.10207e+06	1.08573e+06	1.10853e+06	1.12525e+06
Glyceric acid	18.6516	1329.05	C00258	HMDB0000139	Organooxygen compounds	Carbohydrates and carbohydrate conjugates	Organic oxygen compounds	409775	382176	385524	261074	268402	263671	221605	219109	231519	263385	248888	231379	209929	198842	195916	187427	187992	201900	306954	276428	282989	168564	166679	180182	225233	210955	270274	311433	339764	341215	236037	241365	234876	252900	254478	246269	248458
L-Threonine	20.1258	1384.88	C00188	HMDB0000167	Carboxylic acids and derivatives	Amino acids, peptides, and analogues	Organic acids and derivatives	142519	280023	162507	324033	288849	343892	400699	453537	370309	109821	135526	133569	365087	355183	374589	871757	909133	820219	356957	368601	351439	500542	548711	530112	154192	214696	157673	435277	430119	418199	310013	394621	385802	450960	416806	401046	394906
Malic acid	22.7486	1487.1	C03668	HMDB0000156	Hydroxy acids and derivatives	Beta hydroxy acids and derivatives	Organic acids and derivatives	1.27535e+07	1.22662e+07	1.27062e+07	1.39527e+07	1.42883e+07	1.4241e+07	1.37408e+07	1.43745e+07	1.41996e+07	2.45154e+07	2.26361e+07	2.27173e+07	1.46361e+07	1.45647e+07	1.43788e+07	1.47504e+07	1.46974e+07	1.512e+07	1.47012e+07	1.48798e+07	1.50598e+07	1.0646e+07	1.0661e+07	1.05283e+07	9.69856e+06	9.71481e+06	1.13226e+07	1.68214e+07	1.68324e+07	1.65575e+07	1.38106e+07	1.38095e+07	1.34372e+07	1.39839e+07	1.35648e+07	1.3933e+07	1.42736e+07
Tartaric acid	26.2799	1637.65	C00898	HMDB0000956	Organooxygen compounds	Carbohydrates and carbohydrate conjugates	Organic oxygen compounds	9.84388e+06	9.54993e+06	1.0047e+07	8.70882e+06	8.87639e+06	8.78262e+06	6.05984e+06	6.42358e+06	6.15159e+06	1.07582e+07	1.01478e+07	1.01262e+07	6.29138e+06	6.28325e+06	6.22381e+06	1.24542e+07	1.2327e+07	1.27976e+07	6.92381e+06	7.01439e+06	7.16292e+06	1.04604e+07	1.04431e+07	1.01947e+07	1.10703e+07	1.10712e+07	1.27303e+07	1.23101e+07	1.22643e+07	1.20092e+07	8.97501e+06	8.87287e+06	8.73764e+06	9.04492e+06	8.86339e+06	9.00696e+06	9.20347e+06
1,3,5-Benzetriol	26.4124	1643.59						2.81376e+06	2.42877e+06	2.41304e+06	1.93277e+06	1.74741e+06	1.76851e+06	2.91664e+06	2.81103e+06	3.17567e+06	1.72519e+06	1.62506e+06	1.89776e+06	1.33784e+06	1.27817e+06	1.26049e+06	993968	987239	1.07819e+06	1.48549e+06	1.81082e+06	1.87178e+06	1.73063e+06	1.80488e+06	1.82988e+06	1.80112e+06	1.5063e+06	1.34217e+06	1.43106e+06	1.4748e+06	1.41419e+06	1.31936e+06	1.23927e+06	1.26342e+06	1.21305e+06	1.21062e+06	1.24346e+06	1.2811e+06
Shikimic acid	29.8242	1810.68	C00493	HMDB0003070	Organooxygen compounds	Alcohols and polyols	Organic oxygen compounds	2.07314e+06	1.96874e+06	2.08007e+06	921716	954487	906154	2.35694e+06	2.27441e+06	1.98834e+06	2.35777e+06	2.22044e+06	1.99897e+06	2.18731e+06	2.22491e+06	2.19634e+06	2.41116e+06	2.53837e+06	2.4963e+06	2.53817e+06	2.34813e+06	2.54366e+06	1.20945e+06	1.17333e+06	1.21014e+06	3.04538e+06	2.98453e+06	3.37497e+06	3.19247e+06	3.16795e+06	3.02297e+06	2.09364e+06	1.96052e+06	1.94821e+06	2.08011e+06	1.93387e+06	1.99312e+06	2.03536e+06
Citric acid	29.9268	1817.75	C00158	HMDB0000094	Carboxylic acids and derivatives	Tricarboxylic acids and derivatives	Organic acids and derivatives	3.03813e+07	3.00487e+07	3.14748e+07	2.90448e+07	2.92397e+07	2.87073e+07	2.58917e+07	2.9206e+07	2.71891e+07	3.44601e+07	3.46693e+07	3.48798e+07	2.99509e+07	3.01479e+07	3.04996e+07	1.8877e+07	1.88437e+07	1.91752e+07	1.04948e+07	1.06083e+07	1.08536e+07	1.70765e+07	1.70366e+07	1.7109e+07	8.44775e+06	8.55731e+06	9.21209e+06	2.31745e+07	2.27104e+07	2.22379e+07	2.08734e+07	2.07237e+07	2.04657e+07	2.1297e+07	2.10106e+07	2.13311e+07	2.26085e+07
Palmitic Acid	32.9596	2043.86	C00249	HMDB0000220	Fatty Acyls	Fatty acids and conjugates	Lipids and lipid-like molecules	6.91549e+06	6.63979e+06	6.97254e+06	7.3034e+06	7.29617e+06	7.36718e+06	7.6354e+06	8.47239e+06	7.71299e+06	6.43068e+06	6.62076e+06	6.81049e+06	8.47704e+06	8.5831e+06	8.59792e+06	8.02837e+06	8.02545e+06	8.39493e+06	8.11224e+06	8.16137e+06	8.30975e+06	7.55878e+06	7.68621e+06	7.60671e+06	7.59593e+06	7.67619e+06	7.91435e+06	8.52475e+06	8.53306e+06	8.59113e+06	6.99809e+06	6.99664e+06	6.91856e+06	6.93476e+06	6.81157e+06	7.1105e+06	7.22538e+06
[3,4,5-Trihydroxy-6-(hydroxymethyl)oxan-2-yl] 3-hydroxy-4,5-dimethoxybenzoate	38.3586	2644.02						3.44273e+07	3.27696e+07	3.38746e+07	2.9171e+07	2.76197e+07	2.76336e+07	3.24913e+07	3.52972e+07	3.20211e+07	2.88957e+07	3.05404e+07	3.23041e+07	2.88671e+07	3.08423e+07	2.88175e+07	2.23648e+07	2.17005e+07	2.23581e+07	4.09634e+07	4.13436e+07	4.17354e+07	3.86019e+07	4.00414e+07	3.83299e+07	3.98055e+07	3.94681e+07	3.85218e+07	2.83193e+07	2.93843e+07	2.75857e+07	3.33516e+07	3.40311e+07	3.23315e+07	3.24695e+07	3.15797e+07	3.26019e+07	3.28893e+07
5-Hydroxy-6,8-dimethoxy-7-(beta-D-glucopyranosyloxy)chromen-2-one	39.5813	2811.96						2.61004e+07	2.71533e+07	2.91736e+07	3.35967e+07	3.11437e+07	3.13725e+07	3.10565e+07	2.75587e+07	2.82171e+07	2.35343e+07	2.47052e+07	2.64427e+07	3.78279e+07	3.81986e+07	3.80121e+07	3.9937e+07	4.00746e+07	4.10793e+07	4.07754e+07	4.0207e+07	4.11691e+07	3.39255e+07	3.37297e+07	3.37932e+07	4.15555e+07	4.11311e+07	3.88957e+07	3.17896e+07	3.20185e+07	3.1018e+07	3.221e+07	3.23932e+07	3.20382e+07	3.31502e+07	3.17299e+07	3.2762e+07	3.38856e+07
2-Butenedioic acid, (E)-	19.2136	1350.45						349319	341666	357520	257884	267803	252461	203500	47625.9	148736	310244	277887	259567	285804	294195	298937	346267	362419	399487	253379	261556	256414	248773	277108	272566	283510	292962	314145	417421	413766	418050	311360	329532	302225	343840	319167	316304	305314
Erythritol	23.2611	1507.51	C00503	HMDB0002994	Organooxygen compounds	Carbohydrates and carbohydrate conjugates	Organic oxygen compounds	691769	506008	675420	393710	518070	486002	402243	47625.9	47625.9	641000	633494	432078	419055	462228	611751	667904	727100	871514	566289	397592	570897	594107	573691	555370	620616	667330	669437	1.0474e+06	871793	865332	619980	785722	598974	813814	651208	796410	623405
D-(+)-Ribono-1,4-lactone (R,S,R)-	26.1298	1631.02						1.04901e+06	1.07088e+06	1.18451e+06	47625.9	956529	979787	1.20679e+06	1.07166e+06	1.20937e+06	855297	47625.9	47625.9	916388	877366	923825	1.18447e+06	1.14821e+06	1.24755e+06	864345	879662	900211	1.07894e+06	1.02218e+06	1.01232e+06	1.02191e+06	1.02217e+06	910005	1.18366e+06	1.18091e+06	1.14726e+06	1.06835e+06	1.05786e+06	1.02996e+06	1.06374e+06	971773	1.01749e+06	1.03892e+06
3,5,7-Trihydroxy-2-(4-hydroxyphenyl)-4H-chromen-4-one	41.42	3061.2	C05903					849788	894994	867360	545731	458469	417211	1.09721e+06	877228	1.01139e+06	523858	527307	580609	659488	584906	567239	47625.9	475357	495111	852674	900406	913612	574689	579933	537090	606895	653635	750714	664643	586168	539321	696558	628179	728235	693258	624328	622752	732378
3-Pyridinol	10.169	1033.26						810750	801026	802091	779660	813665	791221	740276	689510	724364	702170	640364	619379	709061	696162	678786	899723	889703	934383	729886	720828	739324	741391	761270	47625.9	807986	768775	958466	927247	940703	918375	726213	722096	740528	770498	740438	727488	746815
Acetamide, 2-amino-N-cyclopropyl-	21.9106	1454.26						47625.9	537960	478987	662183	747314	722959	716218	697752	685160	640404	611621	602633	819496	803177	780235	625159	47625.9	628603	760255	763816	778677	711356	603622	726269	47625.9	894249	47625.9	745171	760282	709267	479115	656208	617014	664659	612123	677480	633401
Uridine	36.7673	2444.87	C00299	HMDB0000296	Pyrimidine nucleosides		Nucleosides, nucleotides, and analogues	47625.9	1.7781e+06	47625.9	1.87574e+06	1.80245e+06	1.75367e+06	47625.9	47625.9	47625.9	47625.9	47625.9	47625.9	843118	751210	816191	2.56981e+06	2.21945e+06	1.91922e+06	47625.9	47625.9	47625.9	2.12391e+06	2.11011e+06	2.19143e+06	47625.9	1.97365e+06	1.9539e+06	2.22995e+06	2.32268e+06	2.17281e+06	1.97425e+06	1.8816e+06	1.75083e+06	1.69463e+06	1.98363e+06	2.12063e+06	2.10542e+06
Scyllo-Inositol	32.7445	2024.63	C06153	HMDB0006088	Organooxygen compounds	Alcohols and polyols	Organic oxygen compounds	3.05977e+06	3.07787e+06	3.07575e+06	3.5066e+06	3.49221e+06	3.44227e+06	3.90854e+06	47625.9	4.83365e+06	3.09319e+06	3.00476e+06	2.98521e+06	47625.9	47625.9	47625.9	2.48626e+06	2.4699e+06	2.55579e+06	47625.9	47625.9	47625.9	2.27681e+06	2.30982e+06	2.22565e+06	47625.9	47625.9	47625.9	3.11037e+06	3.13955e+06	3.12031e+06	2.72747e+06	2.92485e+06	2.84926e+06	3.01504e+06	3.58227e+06	3.00832e+06	3.04465e+06
L-5-Oxoproline	23.4152	1514.2	C01879					607099	592124	585261	608493	655294	639618	415160	457877	421082	446257	412273	407028	428381	428595	437274	706470	754969	738708	247096	47625.9	47625.9	384206	405317	386998	195051	47625.9	47625.9	758599	780241	762939	430920	454580	460874	514584	489733	499888	462464
Xylitol	28.129	1722.44	C00379	HMDB0242149	Organooxygen compounds	Carbohydrates and carbohydrate conjugates	Organic oxygen compounds	47625.9	47625.9	47625.9	47625.9	47625.9	47625.9	47625.9	47625.9	47625.9	2.79487e+06	47625.9	47625.9	47625.9	47625.9	47625.9	1.86046e+06	1.80325e+06	3.45669e+06	47625.9	47625.9	47625.9	47625.9	47625.9	47625.9	1.58501e+06	47625.9	47625.9	3.36429e+06	3.36815e+06	3.83871e+06	3.15173e+06	3.6534e+06	3.04288e+06	3.03309e+06	2.93573e+06	3.46253e+06	3.43475e+06
Serine	19.4623	1359.64	C00716					291891	334877	350010	517685	560459	519356	517073	693409	502997	47625.9	47625.9	47625.9	500436	47625.9	495646	965756	1.01786e+06	887841	451150	455585	448129	517111	546439	537954	47625.9	47625.9	47625.9	557942	524337	486921	315154	511111	449229	546682	466143	429246	537217
L-Glutamic acid	25.8679	1619.43	C00025	HMDB0000148	Carboxylic acids and derivatives	Amino acids, peptides, and analogues	Organic acids and derivatives	850106	921540	732065	3.67603e+06	3.8037e+06	3.7872e+06	2.49002e+06	3.3314e+06	2.62065e+06	958537	819289	801170	1.15262e+06	1.1973e+06	1.1386e+06	3.10878e+06	3.22779e+06	3.01738e+06	347761	47625.9	316895	999563	1.04988e+06	1.00678e+06	47625.9	47625.9	47625.9	1.57409e+06	1.58343e+06	1.49142e+06	1.08727e+06	1.21308e+06	1.18305e+06	1.34022e+06	1.23415e+06	1.18591e+06	1.10467e+06
L-Aspartic acid	23.5064	1517.97	C00049	HMDB0000191	Carboxylic acids and derivatives	Amino acids, peptides, and analogues	Organic acids and derivatives	112467	193147	120958	598243	691746	645408	281407	264637	307501	353632	305107	294781	258099	252952	267805	858536	975267	855255	47625.9	47625.9	47625.9	279308	322132	277676	47625.9	47625.9	47625.9	1.19027e+06	1.17296e+06	1.01572e+06	241919	304510	333441	378264	339849	254261	245326
Sucrose	44.9387	3529.62	C00089	HMDB0000258	Organooxygen compounds	Carbohydrates and carbohydrate conjugates	Organic oxygen compounds	5.30718e+06	5.45012e+06	5.45272e+06	1.59628e+06	47625.9	1.55914e+06	47625.9	47625.9	47625.9	47625.9	47625.9	47625.9	47625.9	47625.9	47625.9	47625.9	47625.9	47625.9	47625.9	47625.9	47625.9	47625.9	47625.9	47625.9	47625.9	47625.9	47625.9	47625.9	687558	835625	2.73406e+06	2.60688e+06	2.67231e+06	2.60185e+06	2.52541e+06	2.65363e+06	2.68292e+06
L-Valine	11.7504	1085.58	C00183	HMDB0000883	Carboxylic acids and derivatives	Amino acids, peptides, and analogues	Organic acids and derivatives	362694	359440	413503	191877	197457	208277	316561	267692	47625.9	47625.9	47625.9	47625.9	47625.9	47625.9	47625.9	203227	47625.9	47625.9	237365	248296	249904	294579	269171	286947	226670	223863	240636	47625.9	47625.9	47625.9	270814	217338	214113	197169	212396	208497	200716
Asterbatanoside A	38.4358	2654.21						47625.9	47625.9	47625.9	1.39919e+06	1.31597e+06	1.39246e+06	2.27065e+06	2.56477e+06	2.57037e+06	47625.9	47625.9	47625.9	1.97615e+06	47625.9	2.19189e+06	47625.9	47625.9	47625.9	47625.9	47625.9	47625.9	1.41394e+06	1.43317e+06	1.35251e+06	47625.9	47625.9	47625.9	47625.9	47625.9	1.01622e+06	1.23334e+06	47625.9	1.33958e+06	1.30533e+06	1.21956e+06	1.14776e+06	1.10232e+06
3-Carene	9.50281	1011.14						47625.9	143334	180802	179875	47625.9	184355	47625.9	47625.9	47625.9	177376	47625.9	47625.9	189078	47625.9	225245	159905	47625.9	216512	191666	47625.9	47625.9	179660	47625.9	160138	156248	165454	240161	210402	210986	47625.9	182960	47625.9	47625.9	165100	174677	170220	207034
2-Propyl-1-pentanol	12.2597	1102.46		HMDB0094707	Organooxygen compounds	Alcohols and polyols	Organic oxygen compounds	47625.9	47625.9	47625.9	47625.9	47625.9	47625.9	95251.7	102873	47625.9	47625.9	47625.9	47625.9	47625.9	47625.9	47625.9	47625.9	47625.9	47625.9	47625.9	47625.9	47625.9	47625.9	47625.9	111005	47625.9	47625.9	119614	47625.9	157395	47625.9	47625.9	47625.9	47625.9	100457	106455	105971	117252
Methylmalonic acid	12.9449	1126.29	C02170	HMDB0000202	Carboxylic acids and derivatives	Dicarboxylic acids and derivatives	Organic acids and derivatives	321613	323776	377313	287187	334129	329675	420484	401826	413431	358402	343497	341624	336194	340515	329592	205557	214757	255954	389715	410327	426683	284788	47625.9	47625.9	47625.9	451595	570464	211952	47625.9	226241	226705	47625.9	239813	47625.9	238384	252528	278757
beta-Alanine	21.1724	1425.66	C00099	HMDB0000056	Carboxylic acids and derivatives	Amino acids, peptides, and analogues	Organic acids and derivatives	156454	219503	186802	296625	317398	310244	244374	267319	47625.9	47625.9	47625.9	47625.9	47625.9	47625.9	47625.9	330848	331402	314851	47625.9	47625.9	47625.9	288077	311502	296483	233854	213053	248348	47625.9	47625.9	47625.9	154023	47625.9	228175	47625.9	47625.9	209148	198654
Erythrono-1,4-lactone, (E)-	19.7081	1369.07						269861	270129	276846	290983	301857	282516	47625.9	47625.9	47625.9	241331	208458	239282	47625.9	162789	47625.9	216660	256331	246626	47625.9	47625.9	262088	209372	153649	187815	47625.9	47625.9	47625.9	240492	259610	270023	200858	241156	229336	221978	233451	47625.9	209121
Oleic Acid, (Z)-	34.7276	2207.75						651787	689578	47625.9	490460	421652	477325	1.06746e+06	47625.9	672846	522932	985502	47625.9	1.2029e+06	1.06523e+06	1.02739e+06	47625.9	566826	621917	695753	1.32868e+06	1.06255e+06	47625.9	47625.9	47625.9	1.17279e+06	1.02511e+06	1.06673e+06	47625.9	447209	621062	607057	597210	596636	945745	600253	47625.9	629313
(3R,6aR,7S,12aS)-5,6,6a,7,8-Pentahydroxy-3-methyl-3,4,5,6,7,12a-hexahydro-2H-benzo[a]anthracene-1,12-dione	39.4056	2787.04						2.0669e+06	2.0877e+06	47625.9	47625.9	47625.9	47625.9	1.68104e+06	47625.9	47625.9	47625.9	1.00197e+06	47625.9	47625.9	47625.9	47625.9	47625.9	47625.9	47625.9	47625.9	47625.9	47625.9	1.4873e+06	1.52956e+06	1.13971e+06	47625.9	47625.9	47625.9	47625.9	47625.9	1.28941e+06	1.46183e+06	1.48459e+06	1.57206e+06	1.67611e+06	1.49467e+06	47625.9	1.63332e+06
Acetamide, N,N-diethyl-	9.1539	998.171						47625.9	47625.9	47625.9	140268	47625.9	47625.9	121278	47625.9	47625.9	47625.9	47625.9	47625.9	47625.9	47625.9	47625.9	47625.9	169600	164352	125525	47625.9	47625.9	47625.9	47625.9	154753	47625.9	47625.9	47625.9	47625.9	192362	207103	47625.9	131544	47625.9	154095	156213	47625.9	176658
Benzonitrile, 2-chloro-	14.1	1165.96						1.95592e+06	1.91362e+06	47625.9	1.99894e+06	2.06267e+06	2.03849e+06	1.8094e+06	47625.9	1.78581e+06	1.79691e+06	1.65872e+06	47625.9	2.09925e+06	2.12327e+06	2.11389e+06	2.04054e+06	2.07236e+06	47625.9	1.93108e+06	1.94322e+06	1.99704e+06	47625.9	1.9207e+06	1.87743e+06	2.09184e+06	2.0766e+06	2.445e+06	2.42261e+06	47625.9	2.44472e+06	47625.9	1.87298e+06	1.85053e+06	47625.9	1.84034e+06	47625.9	1.95192e+06
2-Amino-5,6-dihydro-4,4,6-trimethyl-4H-1,3-oxazine	8.02855	962.767						47625.9	47625.9	47625.9	365993	390346	47625.9	47625.9	47625.9	47625.9	280438	266450	47625.9	47625.9	410507	47625.9	47625.9	47625.9	47625.9	47625.9	325116	327873	47625.9	47625.9	47625.9	208172	47625.9	47625.9	47625.9	502834	47625.9	47625.9	387859	364685	420536	396484	47625.9	47625.9
L-Isoleucine	17.6228	1290.6	C00407	HMDB0000172	Carboxylic acids and derivatives	Amino acids, peptides, and analogues	Organic acids and derivatives	47625.9	47625.9	47625.9	47625.9	605476	47625.9	47625.9	601110	47625.9	47625.9	47625.9	47625.9	475489	47625.9	47625.9	1.03666e+06	1.00235e+06	985116	492150	498645	498830	718723	733801	688257	47625.9	47625.9	47625.9	600120	574862	591565	47625.9	623768	598383	600186	564933	632669	47625.9
D-(+)-Galacturonic acid	36.1055	2364.22						4.0647e+06	4.03076e+06	4.26639e+06	4.34056e+06	4.39825e+06	4.27039e+06	8.36351e+06	9.28299e+06	8.52684e+06	3.78072e+06	4.11657e+06	4.29318e+06	3.75209e+06	4.01697e+06	3.56666e+06	3.7814e+06	3.80928e+06	3.87744e+06	3.5689e+06	3.67639e+06	3.74293e+06	3.93417e+06	4.00358e+06	3.94851e+06	6.1174e+06	6.12374e+06	6.1372e+06	3.4099e+06	3.2223e+06	3.01321e+06	4.41579e+06	4.3826e+06	4.22898e+06	4.33007e+06	4.24482e+06	4.58669e+06	47625.9
Sweroside	41.2183	3033.27		HMDB0258643	Organooxygen compounds	Carbohydrates and carbohydrate conjugates	Organic oxygen compounds	47625.9	47625.9	47625.9	47625.9	2.73529e+06	2.78128e+06	47625.9	3.29398e+06	3.82956e+06	47625.9	2.45246e+06	2.48641e+06	2.2772e+06	2.16507e+06	2.54022e+06	3.40255e+06	3.73848e+06	47625.9	3.88807e+06	3.34398e+06	47625.9	2.75171e+06	47625.9	3.00651e+06	4.04008e+06	3.82731e+06	47625.9	47625.9	47625.9	47625.9	2.95221e+06	47625.9	2.75283e+06	47625.9	2.54058e+06	2.63667e+06	47625.9
